# Supplementary material for: Genomic and transcriptomic analyses reveal a tandem amplification unit of 11 genes and mutations in mismatch repair genes in methotrexate-resistant HT-29 cells
Source: Exp Mol Med. 2021 Sep 14;53(9):1344–55. doi: 10.1038/s12276-021-00668-x (PMC8492700; doi:10.1038/s12276-021-00668-x)
Supplement: Supplementary file 2 — Supplementary Data 1 [file 12276_2021_668_MOESM2_ESM.xlsx]

## Sheet: Supplementary data1
Supplementary Data 1. The filtered variants and CNV category in control
chrom1	pos1	strand1	chrom2	pos2	strand2	variant_name	variant_type	split	size	CNV_category	category	nearby_variant_count
2	96593164	+	2	96593207	+	5	INVDUP	23	43	neutral	simple	0
2	164156945	+	2	164157034	+	6	INVDUP	61	89	neutral	simple	0
2	190973837	+	2	190973945	+	7	INVDUP	12	108	neutral	simple	0
3	98691865	+	3	98695939	-	10	DEL	10	4074	neutral	simple	0
3	162794412	+	3	162908536	-	13	DEL	10	114124	matching	simple	0
5	1178179	+	5	1180610	-	17	DEL	14	2431	neutral	simple	0
5	84652556	+	5	84658976	-	19	DEL	10	6420	neutral	simple	0
6	28371976	-	6	28372014	-	21	INVDUP	47	38	neutral	simple	0
7	107625087	+	7	107625138	+	23	INVDUP	15	51	non-matching	simple	0
8	125582886	+	8	125588887	-	40	DEL	34	6001	neutral	simple	0
8	126179966	+	8	126182327	-	44	DEL	15	2361	partial	simple	0
8	134070687	+	8	134076773	-	53	DEL	20	6086	neutral	simple	0
8	141492229	-	8	141493233	+	72	DUP	11	1004	neutral	simple	0
9	89561164	+	9	89563024	-	76	DEL	10	1860	neutral	simple	0
9	93708074	+	9	93709182	-	77	DEL	10	1108	neutral	simple	0
10	112352425	+	10	112356897	-	79	DEL	11	4472	neutral	simple	0
11	123742618	+	11	123742654	+	82	INVDUP	11	36	neutral	simple	0
13	29641713	+	13	29647708	-	89	DEL	12	5995	neutral	simple	0
16	65573316	+	16	65573355	+	101	INVDUP	18	39	neutral	simple	0
17	32750176	+	17	32794396	-	102	DEL	14	44220	neutral	simple	0
18	54426598	+	18	54430590	-	105	DEL	10	3992	neutral	simple	0
22	29476739	-	22	29476879	-	110	INVDUP	10	140	neutral	simple	0
1	159657699	-	18	5830429	-	145	TRA	31	-1	neutral	solo	0
2	32867129	+	12	66057593	-	146	TRA	68	-1	neutral	reciprocal	16
2	32866714	-	7	107770275	+	147	TRA	93	-1	neutral	reciprocal	11
2	32867129	+	20	34228129	-	148	TRA	15	-1	neutral	crowded	9
2	32867129	+	15	54926030	-	149	TRA	15	-1	neutral	reciprocal	9
3	10000	-	5	11888	+	150	TRA	12	-1	neutral	reciprocal	2
3	10984	+	5	10001	-	151	TRA	12	-1	neutral	reciprocal	2
3	93470361	-	8	43236961	-	152	TRA	17	-1	neutral	reciprocal	9
3	93470361	-	4	49709071	-	153	TRA	11	-1	partial	reciprocal	11
3	93470361	-	14	16096603	+	155	TRA	42	-1	partial	reciprocal	13
3	93470361	-	22	11210996	-	156	TRA	11	-1	neutral	reciprocal	13
3	93470801	+	14	16091757	-	158	TRA	22	-1	non-matching	reciprocal	13
3	93470811	+	22	11215576	+	160	TRA	12	-1	neutral	reciprocal	13
3	93470800	+	4	49711963	+	161	TRA	13	-1	non-matching	reciprocal	11
3	93470814	+	8	43242402	+	163	TRA	12	-1	neutral	reciprocal	9
3	111555239	-	8	127521310	-	164	TRA	17	-1	neutral	solo	0
3	198174528	+	5	11888	+	165	TRA	14	-1	partial	crowded	2
4	49709071	-	22	11215532	+	166	TRA	22	-1	partial	reciprocal	10
4	49709072	-	14	16091759	-	169	TRA	16	-1	partial	crowded	10
4	49711964	+	22	11210968	-	170	TRA	22	-1	non-matching	reciprocal	10
4	81594198	-	12	66057683	+	172	TRA	13	-1	neutral	crowded	11
4	130425242	+	12	66057684	+	173	TRA	12	-1	neutral	crowded	11
5	88112381	+	12	66057683	+	174	TRA	25	-1	neutral	crowded	11
6	156846465	-	X	20815784	+	175	TRA	18	-1	neutral	solo	0
7	107769994	-	12	66057683	+	176	TRA	54	-1	neutral	reciprocal	16
7	107770275	+	15	54926030	-	177	TRA	23	-1	neutral	crowded	10
7	107770275	+	20	34228129	-	178	TRA	23	-1	neutral	crowded	9
7	107770275	+	X	79200470	+	179	TRA	15	-1	neutral	crowded	6
7	116455218	+	11	98184802	+	180	TRA	17	-1	neutral	crowded	1
8	43242443	+	14	16096599	+	181	TRA	11	-1	partial	crowded	8
11	98184607	-	20	13660993	+	182	TRA	17	-1	neutral	crowded	1
12	66057593	-	20	34228266	+	183	TRA	13	-1	neutral	reciprocal	13
12	66057592	-	15	54926085	+	184	TRA	49	-1	neutral	reciprocal	14
12	66057592	-	16	81086163	-	185	TRA	12	-1	neutral	crowded	11
13	108139825	+	X	127952807	+	186	TRA	11	-1	neutral	solo	0
14	16091765	-	22	11210951	-	187	TRA	16	-1	non-matching	reciprocal	11
2	32866714	-	12	66057683	+	196	TRA	63	-1	neutral	reciprocal	16
2	32867129	+	7	107769994	-	197	TRA	51	-1	neutral	reciprocal	11
2	32866714	-	15	54926085	+	198	TRA	12	-1	neutral	reciprocal	9
3	93470800	+	22	11215532	+	199	TRA	17	-1	neutral	reciprocal	13
7	107770275	+	12	66057593	-	200	TRA	120	-1	neutral	reciprocal	16
12	66057683	+	20	34228129	-	201	TRA	33	-1	neutral	reciprocal	13
12	66057683	+	15	54926030	-	202	TRA	31	-1	neutral	reciprocal	14
14	16091758	-	22	11211013	-	203	TRA	19	-1	non-matching	reciprocal	11
14	16096548	+	22	11215541	+	204	TRA	11	-1	partial	reciprocal	11
