# Supplementary material for: Genomic and transcriptomic analyses reveal a tandem amplification unit of 11 genes and mutations in mismatch repair genes in methotrexate-resistant HT-29 cells
Source: Exp Mol Med. 2021 Sep 14;53(9):1344–55. doi: 10.1038/s12276-021-00668-x (PMC8492700; doi:10.1038/s12276-021-00668-x)
Supplement: Supplementary file 3 — Supplementary Data 2 [file 12276_2021_668_MOESM3_ESM.xlsx]

## Sheet: Supplementary data2
Supplementary Data 2. The filtered variants and CNV category in MTX resistant HT-29
chrom1	pos1	strand1	chrom2	pos2	strand2	variant_name	variant_type	split	size	CNV_category	category	nearby_variant_count
1	16725232	-	1	234776440	-	0	INV	11	218051208	non-matching	solo	0
1	192559133	+	1	192559190	+	2	INVDUP	11	57	neutral	simple	0
1	194482045	+	1	194484971	-	3	DEL	11	2926	neutral	simple	0
2	86669095	-	2	86669309	-	12	INVDUP	16	214	neutral	simple	0
2	32866714	-	7	107770275	+	226	TRA	126	-1	partial	reciprocal	17
2	32867129	+	12	66057593	-	227	TRA	89	-1	non-matching	reciprocal	22
2	32866714	+	4	130425242	+	228	TRA	17	-1	non-matching	crowded	12
2	32866714	+	18	63063646	-	229	TRA	15	-1	non-matching	crowded	11
2	32866714	-	15	54926085	+	230	TRA	18	-1	partial	reciprocal	14
2	32867111	+	4	49273782	+	231	TRA	12	-1	partial	crowded	13
2	32867129	+	10	109812363	-	232	TRA	14	-1	non-matching	crowded	11
2	32867129	+	20	34228129	-	233	TRA	32	-1	non-matching	reciprocal	14
2	32867129	+	7	107769994	-	277	TRA	67	-1	non-matching	reciprocal	17
2	32866714	-	12	66057683	+	278	TRA	76	-1	partial	reciprocal	22
2	32867129	+	15	54926030	-	279	TRA	13	-1	non-matching	reciprocal	14
2	32866714	-	20	34228294	+	280	TRA	13	-1	partial	reciprocal	14
3	93470361	-	22	11211022	-	234	TRA	26	-1	neutral	reciprocal	16
3	93470361	-	4	49709071	-	237	TRA	15	-1	partial	reciprocal	13
3	93470361	-	8	43236971	-	238	TRA	15	-1	non-matching	reciprocal	12
3	93470361	-	14	16096600	+	239	TRA	27	-1	partial	reciprocal	16
3	93470800	+	4	49711967	+	240	TRA	25	-1	non-matching	reciprocal	13
3	93470800	+	8	43242388	+	242	TRA	12	-1	partial	reciprocal	12
3	93470800	+	22	11215540	+	244	TRA	49	-1	neutral	reciprocal	16
3	93470800	+	14	16091765	-	245	TRA	30	-1	non-matching	reciprocal	16
3	111555239	-	8	127521400	-	246	TRA	20	-1	neutral	solo	0
3	93470361	-	22	11210950	-	281	TRA	16	-1	neutral	reciprocal	16
3	93470807	+	14	16091707	-	283	TRA	18	-1	non-matching	reciprocal	16
4	49273694	+	12	66057683	+	247	TRA	13	-1	partial	crowded	14
4	49273782	+	7	107770275	+	248	TRA	12	-1	partial	crowded	9
4	49709071	-	14	16091787	-	250	TRA	19	-1	partial	reciprocal	13
4	49709071	-	22	11215532	+	251	TRA	15	-1	partial	reciprocal	13
4	49711966	+	14	16096635	+	252	TRA	12	-1	partial	reciprocal	13
4	49711969	+	22	11211007	-	253	TRA	19	-1	non-matching	reciprocal	13
4	130425242	+	12	66057684	+	255	TRA	25	-1	neutral	crowded	13
5	80617089	-	5	80618750	-	24	INVDUP	47	1661	matching	simple	0
5	81781592	+	5	81781648	+	50	INVDUP	10	56	neutral	simple	0
5	82245207	+	5	82573904	+	56	INV	56	328697	matching	crowded	1
5	82470789	-	5	82842464	+	58	DUP	11	371675	matching	crowded	4
5	82470887	+	5	82804501	+	59	INV	12	333614	partial	crowded	4
5	82473031	-	5	82474560	-	60	INVDUP	18	1529	matching	simple	3
5	82678370	+	5	82764579	-	62	DEL	56	86209	matching	simple	3
5	82804502	+	5	82842464	+	64	INV	47	37962	matching	simple	3
5	137519108	+	5	137520622	-	65	DEL	19	1514	neutral	simple	0
5	137686889	+	5	137688197	-	66	DEL	22	1308	neutral	simple	0
5	88112313	-	12	66057592	-	256	TRA	12	-1	neutral	reciprocal	12
5	88112381	+	12	66057683	+	284	TRA	12	-1	neutral	reciprocal	12
6	119350199	-	22	21808762	+	257	TRA	12	-1	neutral	solo	0
6	160100725	+	12	66057638	-	258	TRA	12	-1	neutral	crowded	12
7	107770275	+	15	54926030	-	259	TRA	14	-1	neutral	crowded	11
7	107770275	+	20	34228129	-	260	TRA	44	-1	neutral	crowded	11
7	107770275	+	12	66057593	-	261	TRA	141	-1	neutral	reciprocal	18
7	107770275	+	X	79200470	+	262	TRA	12	-1	neutral	crowded	7
7	152401084	-	21	10414914	-	263	TRA	11	-1	non-matching	solo	0
7	107769994	-	12	66057683	+	285	TRA	59	-1	neutral	reciprocal	18
8	114154199	-	8	141647017	+	77	DUP	18	27492818	matching	solo	0
8	114621699	+	8	114633670	-	78	DEL	15	11971	neutral	simple	0
8	125582885	+	8	125588887	-	98	DEL	26	6002	neutral	simple	0
8	126179967	+	8	126182328	-	101	DEL	13	2361	neutral	simple	0
8	134070686	+	8	134076773	-	115	DEL	22	6087	neutral	simple	0
8	139894598	-	8	139894651	-	128	INVDUP	13	53	neutral	simple	0
8	140570255	+	8	140570318	+	131	INVDUP	12	63	neutral	simple	0
8	141492229	-	8	141493237	+	132	DUP	17	1008	neutral	simple	0
8	43236919	-	14	16091754	-	264	TRA	13	-1	non-matching	reciprocal	12
8	43242392	+	14	16096607	+	265	TRA	15	-1	matching	reciprocal	12
8	43242402	+	22	11210950	-	266	TRA	16	-1	partial	crowded	13
9	93708073	+	9	93709183	-	135	DEL	10	1110	neutral	simple	0
9	115886463	-	9	115886520	-	136	INVDUP	11	57	neutral	simple	0
10	43265165	+	10	43265294	+	137	INVDUP	12	129	matching	simple	0
10	89265863	+	10	89265943	+	138	INVDUP	10	80	neutral	simple	0
11	112650671	+	11	112650718	+	143	INVDUP	10	47	neutral	simple	0
12	66057683	+	20	34228129	-	267	TRA	54	-1	neutral	reciprocal	15
12	66057683	+	15	54926030	-	268	TRA	40	-1	neutral	reciprocal	15
12	66057593	-	20	34228266	+	286	TRA	29	-1	neutral	reciprocal	15
12	66057592	-	15	54926085	+	287	TRA	55	-1	neutral	reciprocal	15
13	29641715	+	13	29647708	-	146	DEL	10	5993	neutral	simple	0
14	16091765	-	22	11211012	-	270	TRA	31	-1	non-matching	reciprocal	16
14	16096610	+	22	11215592	+	272	TRA	11	-1	partial	reciprocal	16
14	16096599	+	22	11215541	+	288	TRA	23	-1	partial	reciprocal	16
15	68133682	+	15	68136590	-	152	DEL	10	2908	neutral	simple	0
15	70442715	-	15	70442830	-	154	INVDUP	12	115	neutral	simple	0
15	72094207	+	15	72095759	-	155	DEL	13	1552	neutral	simple	0
15	75615772	+	15	75615821	+	156	INVDUP	12	49	neutral	simple	0
17	36182409	-	17	36195943	+	160	DUP	12	13534	partial	simple	0
19	51672685	+	19	51674260	-	167	DEL	15	1575	neutral	simple	0
19	56355090	+	19	56358553	-	169	DEL	10	3463	neutral	simple	0
20	34363540	+	20	34363738	+	170	INVDUP	10	198	neutral	simple	0
21	37966789	-	21	37966866	-	176	INVDUP	14	77	neutral	simple	0
22	11211005	-	22	11215529	+	178	DUP	10	4524	neutral	crowded	9
