# Supplementary material for: Genomic and transcriptomic analyses reveal a tandem amplification unit of 11 genes and mutations in mismatch repair genes in methotrexate-resistant HT-29 cells
Source: Exp Mol Med. 2021 Sep 14;53(9):1344–55. doi: 10.1038/s12276-021-00668-x (PMC8492700; doi:10.1038/s12276-021-00668-x)
Supplement: Supplementary file 4 — Supplementary Data 3 [file 12276_2021_668_MOESM4_ESM.xlsx]

## Sheet: Supplementary data3
Supplementary Data 3. The comparison of detected somatic copy number aberrations between control and MTX resistant HT-29
CHROM	Position (start)	Position (end)	Control	MTX resistant HT-29	Log2ratio
chr1	0	10000	0.0019	0.0019	0
chr1	10000	20000	15.268	11.2173	-0.444786
chr1	20000	30000	10.1306	6.7845	-0.578405
chr1	30000	40000	1.9296	2.1866	0.180388
chr1	40000	50000	2.6358	2.655	0.010471
chr1	50000	60000	4.6441	2.443	-0.926745
chr1	60000	70000	6.7541	2.4643	-1.45459
chr1	70000	80000	1.8279	1.2424	-0.557057
chr1	80000	90000	2.464	1.0061	-1.29223
chr1	90000	100000	3.7317	1.8558	-1.00779
chr1	100000	110000	7.5037	2.8784	-1.38234
chr1	110000	120000	7.5825	7.4175	-0.0317406
chr1	120000	130000	8.429	3.3052	-1.35062
chr1	130000	140000	3.9159	1.6947	-1.20831
chr1	140000	150000	0.604	1.3235	1.13174
chr1	150000	160000	1.2211	1.0336	-0.240503
chr1	160000	170000	1.2039	1.0364	-0.216135
chr1	170000	180000	3.9674	6.0622	0.611648
chr1	180000	190000	43.4247	35.8975	-0.274633
chr1	190000	200000	13.5297	12.8423	-0.0752262
chr1	200000	210000	2.9472	1.4439	-1.02937
chr1	210000	220000	0	0	0
chr1	220000	230000	0	0	0
chr1	230000	240000	0	0	0
chr1	240000	250000	0	0	0
chr1	250000	260000	0.6622	1.6236	1.29386
chr1	260000	270000	5.516	8.4993	0.623722
chr1	270000	280000	10.6417	7.7842	-0.451108
chr1	280000	290000	6.1073	6.9128	0.178735
chr1	290000	300000	2.2304	1.5081	-0.56457
chr1	300000	310000	0	0	0
chr1	310000	320000	0	0	0
chr1	320000	330000	0	0	0
chr1	330000	340000	0	0	0
chr1	340000	350000	0	0	0
chr1	350000	360000	3.3039	1.9593	-0.753832
chr1	360000	370000	2.4763	2.5228	0.0268397
chr1	370000	380000	3.5476	4.0496	0.190936
chr1	380000	390000	4.2914	3.7582	-0.191407
chr1	390000	400000	5.607	3.6191	-0.631598
chr1	400000	410000	6.3723	1.8939	-1.75045
chr1	410000	420000	6.5152	3.4431	-0.920101
chr1	420000	430000	9.0299	3.7597	-1.26409
chr1	430000	440000	4.4141	3.4593	-0.351639
chr1	440000	450000	2.564	6.4229	1.32483
chr1	450000	460000	3.2647	2.9273	-0.15738
chr1	460000	470000	6.7922	1.2193	-2.47783
chr1	470000	480000	3.2126	1.9901	-0.6909
chr1	480000	490000	2.2335	1.5312	-0.544643
chr1	490000	500000	1.2562	0.9279	-0.437025
chr1	500000	510000	4.2933	1.3516	-1.66742
chr1	510000	520000	4.8711	4.4368	-0.134728
chr1	520000	530000	6.7217	7.0797	0.0748621
chr1	530000	540000	0.8221	0.4885	-0.750955
chr1	540000	550000	0	0	0
chr1	550000	560000	0	0	0
chr1	560000	570000	0	0	0
chr1	570000	580000	0	0	0
chr1	580000	590000	0	0	0
chr1	590000	600000	0	0.0131	16.9992
chr1	600000	610000	0	0.2711	21.3704
chr1	610000	620000	0.13	0.1609	0.307652
chr1	620000	630000	1.3351	2.8879	1.11307
chr1	630000	640000	6.4256	13.0871	1.02624
chr1	640000	650000	0.5553	4.4195	2.99254
chr1	650000	660000	0.3858	1.3056	1.75879
chr1	660000	670000	1.4547	2.5942	0.834568
chr1	670000	680000	4.1202	0.1194	-5.10884
chr1	680000	690000	2.4633	0.1788	-3.78417
chr1	690000	700000	9.3393	4.0446	-1.20732
chr1	700000	710000	6.6653	1.6595	-2.00592
chr1	710000	720000	3.0985	2.7088	-0.193916
chr1	720000	730000	6.0708	5.6327	-0.10806
chr1	730000	740000	5.1155	6.0574	0.243823
chr1	740000	750000	4.951	1.2708	-1.96198
chr1	750000	760000	4.9661	6.1226	0.302031
chr1	760000	770000	2.3541	2.402	0.0290605
chr1	770000	780000	3.6536	3.3353	-0.131502
chr1	780000	790000	2.0185	1.9491	-0.0504755
chr1	790000	800000	3.9021	1.6213	-1.2671
chr1	800000	810000	4.0189	2.4256	-0.728459
chr1	810000	820000	3.3749	2.7018	-0.320924
chr1	820000	830000	5.4403	3.6445	-0.577965
chr1	830000	840000	5.2984	4.1301	-0.35938
chr1	840000	850000	6.3368	1.793	-1.82138
chr1	850000	860000	5.2009	0.7791	-2.73888
chr1	860000	870000	1.968	1.793	-0.134355
chr1	870000	880000	2.3251	2.5922	0.156884
chr1	880000	890000	3.7895	3.5833	-0.0807187
chr1	890000	900000	4.1621	1.8861	-1.14191
chr1	900000	910000	4.5512	1.1883	-1.93735
chr1	910000	920000	3.4318	2.3428	-0.550732
chr1	920000	930000	1.3064	2.6592	1.0254
chr1	930000	940000	2.3059	2.6801	0.216957
chr1	940000	950000	1.9281	3.5769	0.89153
chr1	950000	960000	0.618	5.513	3.15716
chr1	960000	970000	3.0398	1.0916	-1.47753
chr1	970000	980000	3.0567	2.0877	-0.550061
chr1	980000	990000	2.184	2.5843	0.242801
chr1	990000	1000000	2.0119	3.8703	0.943887
chr1	1000000	1010000	5.0778	3.061	-0.730201
chr1	1010000	1020000	6.1906	4.0119	-0.625794
chr1	1020000	1030000	2.6964	2.3917	-0.172998
chr1	1030000	1040000	0.7418	0.9489	0.355226
chr1	1040000	1050000	2.3626	2.3362	-0.0162116
chr1	1050000	1060000	4.1094	2.317	-0.82667
chr1	1060000	1070000	2.5949	3.08	0.247251
chr1	1070000	1080000	1.9292	3.6879	0.934797
chr1	1080000	1090000	4.1338	4.0242	-0.0387666
chr1	1090000	1100000	2.447	1.5977	-0.615018
chr1	1100000	1110000	2.1073	0.2284	-3.20576
chr1	1110000	1120000	3.4646	1.4991	-1.20859
chr1	1120000	1130000	3.5733	1.9811	-0.850955
chr1	1130000	1140000	0.7677	1.902	1.3089
chr1	1140000	1150000	0.705	4.1499	2.55738
chr1	1150000	1160000	1.2955	4.0236	1.63498
chr1	1160000	1170000	2.522	1.3177	-0.936546
chr1	1170000	1180000	3.3977	0.0063	-9.07497
chr1	1180000	1190000	5.4745	1.6735	-1.70986
chr1	1190000	1200000	3.8585	1.6803	-1.19932
chr1	1200000	1210000	3.6407	0.3275	-3.47465
chr1	1210000	1220000	1.7511	1.814	0.050913
chr1	1220000	1230000	2.4022	3.7899	0.657803
chr1	1230000	1240000	2.4441	3.4764	0.508291
chr1	1240000	1250000	2.1761	1.1431	-0.928793
chr1	1250000	1260000	2.1828	0.9452	-1.20749
chr1	1260000	1270000	0.2046	2.4972	3.60943
chr1	1270000	1280000	1.7741	4.0226	1.18104
chr1	1280000	1290000	4.0409	6.3662	0.655756
chr1	1290000	1300000	0.8631	2.4572	1.50942
chr1	1300000	1310000	0.3308	2.4303	2.8771
chr1	1310000	1320000	1.8239	2.8584	0.648181
chr1	1320000	1330000	1.5274	2.96	0.954519
chr1	1330000	1340000	1.9348	1.6075	-0.267366
chr1	1340000	1350000	3.5675	0.0688	-5.69636
chr1	1350000	1360000	3.2529	0.5033	-2.69224
chr1	1360000	1370000	3.8566	2.1066	-0.872413
chr1	1370000	1380000	3.5562	0.2025	-4.13434
chr1	1380000	1390000	3.3676	2.4325	-0.469281
chr1	1390000	1400000	0.2007	2.7362	3.76906
chr1	1400000	1410000	0.5522	5.4782	3.31044
chr1	1410000	1420000	0.8889	2.0521	1.20701
chr1	1420000	1430000	4.1517	1.0695	-1.95677
chr1	1430000	1440000	4.2565	0.7119	-2.57992
chr1	1440000	1450000	0.9238	2.7393	1.56815
chr1	1450000	1460000	3.1459	2.0723	-0.60224
chr1	1460000	1470000	4.1157	0.7114	-2.5324
chr1	1470000	1480000	3.6488	1.9681	-0.890619
chr1	1480000	1490000	6.6792	0.5419	-3.62358
chr1	1490000	1500000	3.9537	2.1774	-0.860597
chr1	1500000	1510000	0.7556	4.1037	2.44123
chr1	1510000	1520000	3.1383	2.4577	-0.352674
chr1	1520000	1530000	2.3603	1.5931	-0.567133
chr1	1530000	1540000	3.6935	0.7657	-2.27014
chr1	1540000	1550000	3.9121	0.5141	-2.92782
chr1	1550000	1560000	2.4996	1.421	-0.814791
chr1	1560000	1570000	6.7332	4.1849	-0.686099
chr1	1570000	1580000	4.8058	1.0154	-2.24273
chr1	1580000	1590000	1.341	3.7518	1.48427
chr1	1590000	1600000	1.5464	1.7353	0.166272
chr1	1600000	1610000	0.728	0.9559	0.392921
chr1	1610000	1620000	0.0941	2.5298	4.74868
chr1	1620000	1630000	1.8806	3.1388	0.73902
chr1	1630000	1640000	4.1726	3.0776	-0.439141
chr1	1640000	1650000	3.728	4.772	0.356192
chr1	1650000	1660000	1.5847	4.8357	1.60951
chr1	1660000	1670000	3.0922	4.0849	0.401667
chr1	1670000	1680000	4.4345	1.9409	-1.19205
chr1	1680000	1690000	2.4935	2.2999	-0.116601
chr1	1690000	1700000	1.4863	2.2143	0.575125
chr1	1700000	1710000	2.9933	1.785	-0.745813
chr1	1710000	1720000	4.4478	1.3768	-1.69177
chr1	1720000	1730000	1.3916	2.2795	0.711973
chr1	1730000	1740000	0.7145	2.2591	1.66074
chr1	1740000	1750000	1.1732	4.1453	1.82103
chr1	1750000	1760000	2.2862	4.5446	0.991202
chr1	1760000	1770000	2.5291	1.1722	-1.10941
chr1	1770000	1780000	5.1083	1.6798	-1.60455
chr1	1780000	1790000	2.7316	3.302	0.273594
chr1	1790000	1800000	0.5027	2.1219	2.07759
chr1	1800000	1810000	3.9473	3.1306	-0.334427
chr1	1810000	1820000	0.4642	2.8974	2.64194
chr1	1820000	1830000	3.4526	3.9821	0.205846
chr1	1830000	1840000	5.3761	3.1694	-0.76235
chr1	1840000	1850000	3.8189	3.5136	-0.120207
chr1	1850000	1860000	3.2196	0.281	-3.51824
chr1	1860000	1870000	1.4974	0.4906	-1.60984
chr1	1870000	1880000	0.3939	0.6119	0.635466
chr1	1880000	1890000	0.9085	5.3361	2.55423
chr1	1890000	1900000	3.228	2.6105	-0.306314
chr1	1900000	1910000	2.2274	3.4516	0.631905
chr1	1910000	1920000	4.0163	2.7355	-0.554062
chr1	1920000	1930000	4.1171	2.9882	-0.462352
chr1	1930000	1940000	1.5178	2.2944	0.596135
chr1	1940000	1950000	2.8	2.645	-0.0821591
chr1	1950000	1960000	3.8286	2.386	-0.682223
chr1	1960000	1970000	2.4634	3.467	0.493037
chr1	1970000	1980000	2.5752	3.8006	0.561543
chr1	1980000	1990000	2.2981	4.15	0.85267
chr1	1990000	2000000	5.6323	1.6318	-1.78726
chr1	2000000	2010000	5.7151	0.8089	-2.82075
chr1	2010000	2020000	3.7805	3.0292	-0.31964
chr1	2020000	2030000	1.425	1.3729	-0.0537354
chr1	2030000	2040000	4.2964	0.7822	-2.45752
chr1	2040000	2050000	1.8462	2.1467	0.217562
chr1	2050000	2060000	0.6358	2.589	2.02575
chr1	2060000	2070000	1.4463	2.6436	0.870137
chr1	2070000	2080000	0.3385	1.6885	2.31851
chr1	2080000	2090000	1.3031	3.3452	1.36014
chr1	2090000	2100000	1.911	5.4646	1.51579
chr1	2100000	2110000	4.0546	4.1296	0.0264425
chr1	2110000	2120000	4.1636	6.3702	0.613507
chr1	2120000	2130000	2.7833	4.7293	0.76483
chr1	2130000	2140000	2.2436	3.0933	0.463331
chr1	2140000	2150000	5.0538	6.1136	0.274654
chr1	2150000	2160000	2.6621	5.4023	1.02101
chr1	2160000	2170000	1.9614	2.4021	0.292412
chr1	2170000	2180000	2.7363	1.5026	-0.864765
chr1	2180000	2190000	1.4742	2.9455	0.99858
chr1	2190000	2200000	3.623	2.7182	-0.414533
chr1	2200000	2210000	3.2606	1.4181	-1.20118
chr1	2210000	2220000	3.2964	1.7214	-0.937309
chr1	2220000	2230000	2.4396	0.6104	-1.99882
chr1	2230000	2240000	1.6166	1.793	0.149413
chr1	2240000	2250000	4.9787	4.2435	-0.230514
chr1	2250000	2260000	5.8708	0.4363	-3.75016
chr1	2260000	2270000	1.8794	2.0244	0.107222
chr1	2270000	2280000	1.996	2.5162	0.334135
chr1	2280000	2290000	4.2149	5.7652	0.451872
chr1	2290000	2300000	4.7846	3.0421	-0.653331
chr1	2300000	2310000	5.4695	1.5005	-1.86597
chr1	2310000	2320000	7.4377	2.7421	-1.43958
chr1	2320000	2330000	5.8155	2.6716	-1.1222
chr1	2330000	2340000	6.1319	5.7094	-0.102995
chr1	2340000	2350000	3.2706	4.8673	0.573566
chr1	2350000	2360000	4.1584	3.8936	-0.0949239
chr1	2360000	2370000	1.2848	6.0114	2.22616
chr1	2370000	2380000	1.993	4.1893	1.07177
chr1	2380000	2390000	0.7111	2.5044	1.81634
chr1	2390000	2400000	4.2938	4.8869	0.186665
chr1	2400000	2410000	2.9848	1.1229	-1.4104
chr1	2410000	2420000	3.477	2.6237	-0.40624
chr1	2420000	2430000	4.221	5.8235	0.464302
chr1	2430000	2440000	2.7988	3.6816	0.395524
chr1	2440000	2450000	2.1831	5.0565	1.21176
chr1	2450000	2460000	1.1689	2.2199	0.925343
chr1	2460000	2470000	1.6417	2.9786	0.859444
chr1	2470000	2480000	1.3973	5.937	2.08709
chr1	2480000	2490000	0.5032	4.443	3.14233
chr1	2490000	2500000	0.9025	3.2117	1.83134
chr1	2500000	2510000	2.5896	3.9602	0.612844
chr1	2510000	2520000	4.3352	3.4501	-0.32946
chr1	2520000	2530000	2.4609	2.0235	-0.282333
chr1	2530000	2540000	4.0142	2.0255	-0.986834
chr1	2540000	2550000	1.7	2.137	0.330052
chr1	2550000	2560000	2.7314	6.7419	1.30351
chr1	2560000	2570000	0.6608	5.5964	3.08221
chr1	2570000	2580000	0.486	5.6065	3.52807
chr1	2580000	2590000	0.8624	2.1769	1.33585
chr1	2590000	2600000	1.3797	1.786	0.372377
chr1	2600000	2610000	4.0467	1.7609	-1.20043
chr1	2610000	2620000	4.7006	1.0335	-2.18531
chr1	2620000	2630000	2.8254	2.3431	-0.270037
chr1	2630000	2640000	4.4993	1.8224	-1.30386
chr1	2640000	2650000	4.0406	2.5243	-0.678686
chr1	2650000	2660000	6.0477	9.9986	0.72534
chr1	2660000	2670000	4.8284	5.9478	0.300811
chr1	2670000	2680000	6.9193	8.3144	0.264986
chr1	2680000	2690000	10.3286	7.2098	-0.518614
chr1	2690000	2700000	4.6405	7.0035	0.593796
chr1	2700000	2710000	0	0.26	21.3101
chr1	2710000	2720000	0	0	0
chr1	2720000	2730000	0	0	0
chr1	2730000	2740000	0	0	0
chr1	2740000	2750000	0.7742	0.6582	-0.23418
chr1	2750000	2760000	3.1823	2.4131	-0.399182
chr1	2760000	2770000	1.5866	2.8446	0.842287
chr1	2770000	2780000	1.8799	4.5874	1.28702
chr1	2780000	2790000	1.9411	4.5451	1.22744
chr1	2790000	2800000	1.0781	3.9603	1.87712
chr1	2800000	2810000	2.8178	3.5359	0.327508
chr1	2810000	2820000	1.6686	0.9406	-0.826985
chr1	2820000	2830000	2.2602	5.9575	1.39826
chr1	2830000	2840000	3.3892	6.8231	1.00948
chr1	2840000	2850000	4.6164	5.7251	0.310533
chr1	2850000	2860000	1.9709	3.1539	0.678282
chr1	2860000	2870000	1.7842	1.3052	-0.451006
chr1	2870000	2880000	2.9331	0.906	-1.69484
chr1	2880000	2890000	2.7199	3.2007	0.234834
chr1	2890000	2900000	6.2086	2.3757	-1.38592
chr1	2900000	2910000	2.3709	1.3492	-0.813331
chr1	2910000	2920000	3.192	3.3927	0.0879732
chr1	2920000	2930000	1.8183	5.1504	1.50209
chr1	2930000	2940000	0.663	2.4907	1.90947
chr1	2940000	2950000	3.1938	1.5212	-1.07006
chr1	2950000	2960000	3.6813	3.1337	-0.232348
chr1	2960000	2970000	3.4156	3.4138	-0.000760492
chr1	2970000	2980000	3.8169	2.1357	-0.837692
chr1	2980000	2990000	3.3908	5.0455	0.573372
chr1	2990000	3000000	2.9106	3.1635	0.120205
chr1	3000000	3010000	3.4222	2.3181	-0.561981
chr1	3010000	3020000	3.0851	5.0879	0.721753
chr1	3020000	3030000	1.8421	6.1561	1.74067
chr1	3030000	3040000	1.3766	4.8594	1.81967
chr1	3040000	3050000	0	2.9981	24.8375
chr1	3050000	3060000	0.3433	2.9928	3.12395
chr1	3060000	3070000	0.5658	4.0408	2.83628
chr1	3070000	3080000	3.2258	7.3477	1.18764
chr1	3080000	3090000	2.816	1.7486	-0.687447
chr1	3090000	3100000	2.5068	1.867	-0.425125
chr1	3100000	3110000	1.4029	6.3258	2.17284
chr1	3110000	3120000	1.1398	3.0665	1.42781
chr1	3120000	3130000	3.2748	4.7092	0.524075
chr1	3130000	3140000	2.2928	2.6132	0.188707
chr1	3140000	3150000	5.6271	3.8297	-0.55516
chr1	3150000	3160000	4.7559	1.556	-1.61188
chr1	3160000	3170000	2.5663	2.2192	-0.20965
chr1	3170000	3180000	1.5628	0.6043	-1.3708
chr1	3180000	3190000	2.32	0.4617	-2.3291
chr1	3190000	3200000	1.4177	4.8017	1.75999
chr1	3200000	3210000	1.5797	2.2989	0.541293
chr1	3210000	3220000	4.9442	2.4768	-0.99726
chr1	3220000	3230000	2.347	3.5327	0.589953
chr1	3230000	3240000	2.6592	3.1495	0.244131
chr1	3240000	3250000	2.8306	2.0122	-0.492334
chr1	3250000	3260000	5.3939	1.8236	-1.56454
chr1	3260000	3270000	4.9524	1.1459	-2.11165
chr1	3270000	3280000	3.9753	0.4947	-3.00644
chr1	3280000	3290000	3.3544	1.4533	-1.20672
chr1	3290000	3300000	3.2018	3.3692	0.0735229
chr1	3300000	3310000	4.2285	5.823	0.461617
chr1	3310000	3320000	2.2514	1.8852	-0.256105
chr1	3320000	3330000	2.1614	2.9596	0.453436
chr1	3330000	3340000	4.1137	5.5643	0.435764
chr1	3340000	3350000	1.0083	2.9245	1.53626
chr1	3350000	3360000	2.4649	3.6464	0.564944
chr1	3360000	3370000	3.5027	2.3535	-0.57366
chr1	3370000	3380000	2.5564	0.7809	-1.7109
chr1	3380000	3390000	3.2238	1.9154	-0.751117
chr1	3390000	3400000	2.8412	3.3717	0.246976
chr1	3400000	3410000	4.1888	0.8564	-2.29018
chr1	3410000	3420000	3.152	3.9046	0.308907
chr1	3420000	3430000	4.7602	1.9878	-1.25985
chr1	3430000	3440000	4.0727	6.7153	0.721466
chr1	3440000	3450000	5.4189	7.2539	0.420757
chr1	3450000	3460000	8.0135	3.7336	-1.10187
chr1	3460000	3470000	3.5694	0.1561	-4.51514
chr1	3470000	3480000	2.2651	0.9426	-1.26486
chr1	3480000	3490000	3.0379	2.4252	-0.324971
chr1	3490000	3500000	2.6811	1.4948	-0.842873
chr1	3500000	3510000	1.9164	3.1892	0.734796
chr1	3510000	3520000	0.1355	4.8496	5.1615
chr1	3520000	3530000	0.6644	6.1876	3.21926
chr1	3530000	3540000	0.3007	5.257	4.12784
chr1	3540000	3550000	1.5824	4.7147	1.57505
chr1	3550000	3560000	2.9654	1.9094	-0.635107
chr1	3560000	3570000	2.6373	0.7354	-1.84246
chr1	3570000	3580000	0.7703	1.1189	0.538589
chr1	3580000	3590000	0.9402	1.3609	0.533521
chr1	3590000	3600000	0.6836	1.6289	1.25267
chr1	3600000	3610000	2.5146	2.8832	0.197342
chr1	3610000	3620000	2.591	2.2686	-0.191707
chr1	3620000	3630000	8.0834	4.4176	-0.871699
chr1	3630000	3640000	5.4608	3.5599	-0.617276
chr1	3640000	3650000	3.5688	4.1386	0.213704
chr1	3650000	3660000	2.4937	4.8545	0.961035
chr1	3660000	3670000	2.9321	2.3655	-0.309789
chr1	3670000	3680000	2.4857	3.917	0.656097
chr1	3680000	3690000	2.8933	3.9768	0.458892
chr1	3690000	3700000	1.9478	4.9751	1.35288
chr1	3700000	3710000	1.7576	6.1073	1.79693
chr1	3710000	3720000	4.3504	2.6313	-0.725372
chr1	3720000	3730000	5.2645	0.9156	-2.52351
chr1	3730000	3740000	3.7026	1.0014	-1.88652
chr1	3740000	3750000	1.8829	1.2671	-0.571426
chr1	3750000	3760000	0.7909	2.0409	1.36764
chr1	3760000	3770000	3.1787	1.6573	-0.939602
chr1	3770000	3780000	4.9055	3.3425	-0.553473
chr1	3780000	3790000	1.7858	3.5557	0.993563
chr1	3790000	3800000	2.1629	2.5049	0.211786
chr1	3800000	3810000	3.9215	2.0813	-0.913921
chr1	3810000	3820000	2.0052	2.3464	0.226703
chr1	3820000	3830000	1.1881	3.6169	1.6061
chr1	3830000	3840000	1.6327	2.302	0.495628
chr1	3840000	3850000	2.256	3.5121	0.638567
chr1	3850000	3860000	4.2465	4.5669	0.104941
chr1	3860000	3870000	2.6117	0.7255	-1.84794
chr1	3870000	3880000	3.5243	3.0912	-0.18917
chr1	3880000	3890000	1.2764	1.1523	-0.147564
chr1	3890000	3900000	2.6015	0.9664	-1.42865
chr1	3900000	3910000	3.9973	0.966	-2.04893
chr1	3910000	3920000	3.7016	3.7109	0.00362012
chr1	3920000	3930000	1.3231	5.507	2.05734
chr1	3930000	3940000	0.9696	6.6194	2.77124
chr1	3940000	3950000	2.2584	6.2889	1.47751
chr1	3950000	3960000	2.4986	6.2745	1.32838
chr1	3960000	3970000	2.6624	5.0554	0.925098
chr1	3970000	3980000	3.3626	2.7087	-0.311977
chr1	3980000	3990000	0.1987	2.2467	3.49914
chr1	3990000	4000000	1.8011	4.9973	1.47227
chr1	4000000	4010000	4.9685	6.5477	0.398178
chr1	4010000	4020000	5.0505	5.2348	0.0517082
chr1	4020000	4030000	5.9341	7.379	0.314396
chr1	4030000	4040000	4.043	6.0638	0.584796
chr1	4040000	4050000	3.2127	1.9886	-0.692033
chr1	4050000	4060000	1.1003	2.1695	0.979466
chr1	4060000	4070000	0.9038	2.6626	1.55876
chr1	4070000	4080000	2.1123	5.6387	1.41655
chr1	4080000	4090000	4.2109	5.4495	0.371995
chr1	4090000	4100000	3.7878	2.9943	-0.339141
chr1	4100000	4110000	3.1738	5.5804	0.814157
chr1	4110000	4120000	3.7438	5.6973	0.605775
chr1	4120000	4130000	4.3992	1.4905	-1.56144
chr1	4130000	4140000	2.059	3.3753	0.713072
chr1	4140000	4150000	4.6765	5.0637	0.114763
chr1	4150000	4160000	6.1239	7.3652	0.266274
chr1	4160000	4170000	2.848	3.237	0.184708
chr1	4170000	4180000	1.3554	1.3993	0.0459866
chr1	4180000	4190000	2.0183	3.854	0.933216
chr1	4190000	4200000	2.983	2.8741	-0.0536537
chr1	4200000	4210000	0.6769	1.1856	0.808603
chr1	4210000	4220000	6.3093	3.9518	-0.67497
chr1	4220000	4230000	5.0216	3.7525	-0.420295
chr1	4230000	4240000	1.7398	2.4282	0.480966
chr1	4240000	4250000	0	1.2595	23.5863
chr1	4250000	4260000	2.6013	1.4787	-0.814903
chr1	4260000	4270000	4.1008	2.6269	-0.642544
chr1	4270000	4280000	3.5974	1.9082	-0.914742
chr1	4280000	4290000	2.7763	0.4439	-2.64486
chr1	4290000	4300000	2.1365	2.2129	0.0506889
chr1	4300000	4310000	4.3846	7.1479	0.705074
chr1	4310000	4320000	3.815	7.0747	0.890986
chr1	4320000	4330000	4.3641	5.8497	0.422678
chr1	4330000	4340000	5.5849	2.7753	-1.00889
chr1	4340000	4350000	3.5724	1.9996	-0.837182
chr1	4350000	4360000	3.1411	2.2386	-0.488673
chr1	4360000	4370000	2.0317	3.323	0.709799
chr1	4370000	4380000	2.5047	1.4161	-0.822715
chr1	4380000	4390000	2.7893	4.0099	0.523663
chr1	4390000	4400000	3.2254	1.4882	-1.11591
chr1	4400000	4410000	3.9768	1.4988	-1.4078
chr1	4410000	4420000	2.5382	4.5749	0.849934
chr1	4420000	4430000	4.2152	8.467	1.00625
chr1	4430000	4440000	3.2937	4.9435	0.585824
chr1	4440000	4450000	4.0994	2.6345	-0.637884
chr1	4450000	4460000	1.1546	2.1331	0.885558
chr1	4460000	4470000	2.0289	1.6412	-0.305947
chr1	4470000	4480000	1.3572	3.9274	1.53294
chr1	4480000	4490000	0.5335	2.5675	2.2668
chr1	4490000	4500000	0.9693	1.3751	0.504521
chr1	4500000	4510000	0.3668	1.923	2.39029
chr1	4510000	4520000	2.4657	4.02	0.705198
chr1	4520000	4530000	8.3396	2.5228	-1.72495
chr1	4530000	4540000	8.5935	2.3833	-1.85029
chr1	4540000	4550000	4.9368	2.8881	-0.773455
chr1	4550000	4560000	2.9275	2.8278	-0.0499891
chr1	4560000	4570000	2.3724	5.7736	1.28312
chr1	4570000	4580000	1.5618	1.1234	-0.475338
chr1	4580000	4590000	1.9697	1.6375	-0.266481
chr1	4590000	4600000	1.8925	4.9792	1.39562
chr1	4600000	4610000	1.0551	1.5747	0.577697
chr1	4610000	4620000	0.7591	1.3091	0.786213
chr1	4620000	4630000	2.3593	2.2931	-0.0410596
chr1	4630000	4640000	3.0571	1.6754	-0.867658
chr1	4640000	4650000	2.9325	2.7763	-0.0789676
chr1	4650000	4660000	1.1175	2.4882	1.15483
chr1	4660000	4670000	1.5119	2.8411	0.910087
chr1	4670000	4680000	1.0212	1.9953	0.96634
chr1	4680000	4690000	3.61	3.812	0.0785493
chr1	4690000	4700000	3.0694	2.862	-0.100933
chr1	4700000	4710000	3.1811	3.2098	0.0129577
chr1	4710000	4720000	2.3112	3.1701	0.455886
chr1	4720000	4730000	2.113	6.7653	1.67886
chr1	4730000	4740000	2.5223	5.1417	1.02751
chr1	4740000	4750000	6.434	2.1714	-1.56709
chr1	4750000	4760000	7.1423	2.4051	-1.57029
chr1	4760000	4770000	4.098	5.4452	0.410065
chr1	4770000	4780000	3.2758	6.7636	1.04594
chr1	4780000	4790000	3.1248	3.4555	0.145131
chr1	4790000	4800000	1.7614	2.8749	0.706789
chr1	4800000	4810000	2.3624	7.0549	1.57837
chr1	4810000	4820000	3.8155	6.5388	0.777154
chr1	4820000	4830000	4.8023	2.0398	-1.2353
chr1	4830000	4840000	1.4949	2.3602	0.65886
chr1	4840000	4850000	1.1194	3.0091	1.42661
chr1	4850000	4860000	1.8961	2.7574	0.540273
chr1	4860000	4870000	3.7181	3.4876	-0.092331
chr1	4870000	4880000	2.7387	4.2109	0.620637
chr1	4880000	4890000	1.662	0.9836	-0.756777
chr1	4890000	4900000	1.6533	2.1952	0.409004
chr1	4900000	4910000	4.1723	6.2882	0.591804
chr1	4910000	4920000	1.7379	3.8742	1.15655
chr1	4920000	4930000	3.2644	4.3011	0.397888
chr1	4930000	4940000	1.3623	4.4947	1.72218
chr1	4940000	4950000	2.7298	1.92	-0.507689
chr1	4950000	4960000	3.1089	1.077	-1.52939
chr1	4960000	4970000	3.1312	1.6537	-0.921018
chr1	4970000	4980000	2.5646	2.4474	-0.0674839
chr1	4980000	4990000	0.8467	4.0415	2.25497
chr1	4990000	5000000	1.6391	2.1135	0.36673
chr1	5000000	5010000	1.7249	0.9988	-0.788245
chr1	5010000	5020000	2.423	4.5348	0.904244
chr1	5020000	5030000	2.3342	5.2845	1.17884
chr1	5030000	5040000	3.595	7.076	0.976942
chr1	5040000	5050000	1.6495	4.069	1.30265
chr1	5050000	5060000	1.2876	4.6662	1.85756
chr1	5060000	5070000	1.8251	4.1473	1.1842
chr1	5070000	5080000	1.9281	3.8486	0.997154
chr1	5080000	5090000	1.3602	1.3577	-0.00265406
chr1	5090000	5100000	1.3672	6.7476	2.30315
chr1	5100000	5110000	3.159	3.6509	0.208784
chr1	5110000	5120000	2.3463	3.2433	0.467075
chr1	5120000	5130000	2.1892	3.9573	0.854113
chr1	5130000	5140000	1.0084	4.6099	2.19267
chr1	5140000	5150000	1.1595	1.0013	-0.211629
chr1	5150000	5160000	1.93	5.4632	1.50115
chr1	5160000	5170000	3.0079	4.5133	0.585426
chr1	5170000	5180000	4.2901	4.3686	0.0261597
chr1	5180000	5190000	4.7838	7.2357	0.596976
chr1	5190000	5200000	1.6104	2.1471	0.41497
chr1	5200000	5210000	0.4984	2.5504	2.35535
chr1	5210000	5220000	0.9611	3.2292	1.74842
chr1	5220000	5230000	3.5732	3.1733	-0.171233
chr1	5230000	5240000	3.8248	2.7527	-0.474537
chr1	5240000	5250000	2.9491	4.8534	0.718721
chr1	5250000	5260000	3.0602	5.0249	0.715469
chr1	5260000	5270000	1.4894	0.7809	-0.931521
chr1	5270000	5280000	0.6519	1.2439	0.932148
chr1	5280000	5290000	2.9787	2.1997	-0.437376
chr1	5290000	5300000	1.9097	4.2507	1.15435
chr1	5300000	5310000	1.5739	3.4663	1.13905
chr1	5310000	5320000	1.9378	4.378	1.17585
chr1	5320000	5330000	1.6725	7.2501	2.11599
chr1	5330000	5340000	2.0895	2.131	0.0283728
chr1	5340000	5350000	0.7729	2.0543	1.41029
chr1	5350000	5360000	4.937	2.2613	-1.12648
chr1	5360000	5370000	3.6879	3.532	-0.0623142
chr1	5370000	5380000	1.9562	3.0863	0.657824
chr1	5380000	5390000	2.882	1.7834	-0.69244
chr1	5390000	5400000	1.2426	0.6428	-0.95092
chr1	5400000	5410000	3.3499	2.8959	-0.210106
chr1	5410000	5420000	4.1385	4.5812	0.146618
chr1	5420000	5430000	2.9535	2.6865	-0.136698
chr1	5430000	5440000	0.9655	4.4728	2.21183
chr1	5440000	5450000	2.072	3.2481	0.648572
chr1	5450000	5460000	2.9399	1.7024	-0.788197
chr1	5460000	5470000	1.2352	1.2178	-0.0204674
chr1	5470000	5480000	0.4336	2.9275	2.75523
chr1	5480000	5490000	2.6423	4.1234	0.64204
chr1	5490000	5500000	3.235	5.6589	0.806756
chr1	5500000	5510000	4.5842	1.8408	-1.31634
chr1	5510000	5520000	3.503	1.7359	-1.01291
chr1	5520000	5530000	0.6239	4.7486	2.92812
chr1	5530000	5540000	2.7461	4.2008	0.61328
chr1	5540000	5550000	2.5407	2.8602	0.17089
chr1	5550000	5560000	3.8425	6.1784	0.685188
chr1	5560000	5570000	2.8309	3.6262	0.357198
chr1	5570000	5580000	2.3631	3.9065	0.725196
chr1	5580000	5590000	4.3074	4.332	0.00821594
chr1	5590000	5600000	3.4169	3.7618	0.138735
chr1	5600000	5610000	1.4118	2.9932	1.08415
chr1	5610000	5620000	1.717	1.5355	-0.161182
chr1	5620000	5630000	1.4328	4.0211	1.48875
chr1	5630000	5640000	3.0354	2.897	-0.067327
chr1	5640000	5650000	2.8305	4.1554	0.55393
chr1	5650000	5660000	1.4373	5.8772	2.03177
chr1	5660000	5670000	2.0871	3.9584	0.923418
chr1	5670000	5680000	6.5583	4.6793	-0.487029
chr1	5680000	5690000	5.9356	5.2075	-0.188803
chr1	5690000	5700000	4.4735	4.1624	-0.103988
chr1	5700000	5710000	1.3973	4.8987	1.80976
chr1	5710000	5720000	2.0984	4.2258	1.00993
chr1	5720000	5730000	3.7307	4.4771	0.263118
chr1	5730000	5740000	2.4405	2.3638	-0.0460688
chr1	5740000	5750000	3.9263	2.0292	-0.952259
chr1	5750000	5760000	2.5776	1.7724	-0.540324
chr1	5760000	5770000	4.8832	2.0633	-1.24287
chr1	5770000	5780000	2.1575	2.8178	0.385209
chr1	5780000	5790000	0.7004	0.458	-0.612831
chr1	5790000	5800000	4.0647	3.5442	-0.197689
chr1	5800000	5810000	4.2148	5.3152	0.33466
chr1	5810000	5820000	3.7159	4.4911	0.273357
chr1	5820000	5830000	2.9225	3.3625	0.202331
chr1	5830000	5840000	1.3762	2.393	0.79813
chr1	5840000	5850000	1.0534	2.4087	1.1932
chr1	5850000	5860000	3.6314	1.1176	-1.70012
chr1	5860000	5870000	4.8017	1.3269	-1.85549
chr1	5870000	5880000	2.7297	3.2667	0.259092
chr1	5880000	5890000	0.2248	3.3826	3.91142
chr1	5890000	5900000	3.7305	1.2036	-1.63201
chr1	5900000	5910000	3.6432	1.3982	-1.38164
chr1	5910000	5920000	1.6351	3.3274	1.02502
chr1	5920000	5930000	2.3127	7.351	1.66836
chr1	5930000	5940000	3.9972	6.3343	0.664195
chr1	5940000	5950000	3.8579	4.5472	0.237163
chr1	5950000	5960000	3.7756	5.245	0.474237
chr1	5960000	5970000	2.2281	3.5855	0.68636
chr1	5970000	5980000	1.311	2.2015	0.747819
chr1	5980000	5990000	3.1187	3.2146	0.0436944
chr1	5990000	6000000	0.5561	1.726	1.63402
chr1	6000000	6010000	1.4035	0.7999	-0.811137
chr1	6010000	6020000	3.9188	2.0622	-0.926228
chr1	6020000	6030000	4.5417	2.9959	-0.600243
chr1	6030000	6040000	2.3868	1.6913	-0.496945
chr1	6040000	6050000	0.9452	3.9951	2.07954
chr1	6050000	6060000	0.8599	3.6944	2.1031
chr1	6060000	6070000	3.1551	4.9578	0.652014
chr1	6070000	6080000	5.7522	5.0265	-0.19456
chr1	6080000	6090000	2.6143	2.9904	0.193914
chr1	6090000	6100000	2.7737	3.9474	0.509091
chr1	6100000	6110000	2.391	6.0753	1.34534
chr1	6110000	6120000	4.3366	2.5994	-0.738386
chr1	6120000	6130000	3.38	1.6812	-1.00753
chr1	6130000	6140000	1.1537	2.8024	1.28039
chr1	6140000	6150000	3.9233	2.5722	-0.609065
chr1	6150000	6160000	4.221	1.1261	-1.90625
chr1	6160000	6170000	2.5304	0.5636	-2.16662
chr1	6170000	6180000	3.3828	1.7973	-0.912387
chr1	6180000	6190000	4.2139	2.9318	-0.523369
chr1	6190000	6200000	3.3514	2.4304	-0.46357
chr1	6200000	6210000	0.3409	1.8539	2.44314
chr1	6210000	6220000	0.0702	1.0263	3.86984
chr1	6220000	6230000	2.3095	0.6749	-1.77483
chr1	6230000	6240000	2.2162	1.6174	-0.454412
chr1	6240000	6250000	1.7869	2.9429	0.71978
chr1	6250000	6260000	3.7969	2.1029	-0.852442
chr1	6260000	6270000	3.7632	4.0561	0.108133
chr1	6270000	6280000	1.0448	3.3437	1.67822
chr1	6280000	6290000	2.6001	2.4858	-0.0648569
chr1	6290000	6300000	6.0804	2.8505	-1.09295
chr1	6300000	6310000	7.745	3.8831	-0.996056
chr1	6310000	6320000	6.9664	4.9089	-0.505014
chr1	6320000	6330000	5.2183	1.6666	-1.64667
chr1	6330000	6340000	6.7996	1.7399	-1.96645
chr1	6340000	6350000	2.7088	3.7459	0.467658
chr1	6350000	6360000	1.1346	3.3933	1.58051
chr1	6360000	6370000	2.5659	2.394	-0.100042
chr1	6370000	6380000	3.0767	3.4768	0.176376
chr1	6380000	6390000	4.9788	0.0356	-7.12777
chr1	6390000	6400000	2.2396	1.5119	-0.566878
chr1	6400000	6410000	1.2234	3.6378	1.57217
chr1	6410000	6420000	1.8835	0.7057	-1.41629
chr1	6420000	6430000	4.6046	2.969	-0.633099
chr1	6430000	6440000	1.0407	2.1792	1.06624
chr1	6440000	6450000	2.3436	1.1807	-0.989084
chr1	6450000	6460000	3.7435	2.847	-0.394945
chr1	6460000	6470000	3.2496	3.7093	0.190885
chr1	6470000	6480000	4.6033	3.9185	-0.232367
chr1	6480000	6490000	2.9223	4.7916	0.713403
chr1	6490000	6500000	2.7575	4.383	0.668558
chr1	6500000	6510000	2.3667	2.3438	-0.0140274
chr1	6510000	6520000	1.9301	2.0576	0.0922869
chr1	6520000	6530000	1.7947	1.6246	-0.143658
chr1	6530000	6540000	2.8165	1.1636	-1.27531
chr1	6540000	6550000	3.2139	2.3906	-0.426952
chr1	6550000	6560000	3.0595	2.2294	-0.45664
chr1	6560000	6570000	3.7106	3.2772	-0.179189
chr1	6570000	6580000	3.5872	4.1694	0.216982
chr1	6580000	6590000	3.9542	5.7239	0.533613
chr1	6590000	6600000	4.4855	2.4105	-0.895936
chr1	6600000	6610000	2.3412	4.2548	0.861843
chr1	6610000	6620000	1.2758	6.0662	2.24939
chr1	6620000	6630000	1.7854	2.7452	0.620664
chr1	6630000	6640000	3.0313	2.1673	-0.484038
chr1	6640000	6650000	3.8754	4.6672	0.268212
chr1	6650000	6660000	3.2208	2.8617	-0.170547
chr1	6660000	6670000	3.1111	5.7697	0.891072
chr1	6670000	6680000	3.5616	4.4471	0.320339
chr1	6680000	6690000	2.0848	5.096	1.28946
chr1	6690000	6700000	3.7909	2.9548	-0.35948
chr1	6700000	6710000	2.1535	4.2516	0.981323
chr1	6710000	6720000	5.1486	7.3702	0.517524
chr1	6720000	6730000	6.0868	3.6519	-0.737037
chr1	6730000	6740000	3.8296	2.594	-0.562015
chr1	6740000	6750000	2.0315	2.3808	0.228901
chr1	6750000	6760000	3.377	0.9237	-1.87025
chr1	6760000	6770000	2.6961	1.6434	-0.71419
chr1	6770000	6780000	5.1683	0.913	-2.501
chr1	6780000	6790000	4.0265	1.1423	-1.81758
chr1	6790000	6800000	1.9292	2.7684	0.52105
chr1	6800000	6810000	3.4239	2.145	-0.674663
chr1	6810000	6820000	4.5889	1.3617	-1.75274
chr1	6820000	6830000	4.925	4.5156	-0.125206
chr1	6830000	6840000	1.9611	4.0508	1.04654
chr1	6840000	6850000	1.7664	4.3616	1.30405
chr1	6850000	6860000	1.6567	4.4255	1.41753
chr1	6860000	6870000	1.6636	4.4717	1.42651
chr1	6870000	6880000	1.2928	3.2721	1.33972
chr1	6880000	6890000	3.2984	3.7877	0.199556
chr1	6890000	6900000	4.8247	6.3135	0.388001
chr1	6900000	6910000	5.3951	3.5993	-0.583933
chr1	6910000	6920000	2.8775	5.0203	0.802958
chr1	6920000	6930000	0.9456	1.0265	0.118432
chr1	6930000	6940000	3.244	2.7411	-0.243019
chr1	6940000	6950000	2.6337	1.8666	-0.496678
chr1	6950000	6960000	5.7499	6.7594	0.233358
chr1	6960000	6970000	4.4432	2.1923	-1.01915
chr1	6970000	6980000	3.9449	0.7939	-2.31296
chr1	6980000	6990000	1.5421	3.5462	1.20138
chr1	6990000	7000000	1.0436	2.7069	1.37507
chr1	7000000	7010000	2.1277	3.3724	0.664481
chr1	7010000	7020000	1.4703	4.657	1.66329
chr1	7020000	7030000	2.3688	2.3504	-0.0112501
chr1	7030000	7040000	3.9993	5.227	0.386236
chr1	7040000	7050000	4.821	2.44	-0.982451
chr1	7050000	7060000	2.3684	0.0562	-5.3972
chr1	7060000	7070000	2.6663	2.3819	-0.162726
chr1	7070000	7080000	4.4313	5.1891	0.227754
chr1	7080000	7090000	2.9115	2.003	-0.5396
chr1	7090000	7100000	2.8702	2.472	-0.215473
chr1	7100000	7110000	3.6355	4.4635	0.296022
chr1	7110000	7120000	7.5412	2.6189	-1.52583
chr1	7120000	7130000	6.4425	3.5353	-0.865788
chr1	7130000	7140000	3.6855	3.4035	-0.114841
chr1	7140000	7150000	1.3246	4.8978	1.88658
chr1	7150000	7160000	2.8694	1.6691	-0.781679
chr1	7160000	7170000	3.2088	4.9591	0.628044
chr1	7170000	7180000	3.8594	5.4228	0.490661
chr1	7180000	7190000	2.3983	1.1979	-1.0015
chr1	7190000	7200000	1.5328	4.0589	1.40492
chr1	7200000	7210000	3.0329	6.2321	1.03902
chr1	7210000	7220000	2.1783	8.134	1.90076
chr1	7220000	7230000	3.8488	5.4511	0.502139
chr1	7230000	7240000	7.8113	3.2172	-1.27976
chr1	7240000	7250000	5.4301	3.4374	-0.659661
chr1	7250000	7260000	4.0166	5.3155	0.404231
chr1	7260000	7270000	2.2319	3.7877	0.76305
chr1	7270000	7280000	3.7403	5.5727	0.575222
chr1	7280000	7290000	4.8926	4.7525	-0.0419147
chr1	7290000	7300000	3.1499	3.7648	0.257267
chr1	7300000	7310000	5.213	5.8548	0.167506
chr1	7310000	7320000	3.268	2.5649	-0.349505
chr1	7320000	7330000	2.8183	3.8797	0.46112
chr1	7330000	7340000	3.1038	4.0145	0.371185
chr1	7340000	7350000	5.8466	4.2362	-0.464827
chr1	7350000	7360000	5.9605	3.523	-0.758629
chr1	7360000	7370000	7.2433	3.9409	-0.878122
chr1	7370000	7380000	4.8183	3.7755	-0.351856
chr1	7380000	7390000	2.9076	1.8526	-0.650277
chr1	7390000	7400000	4.0842	1.205	-1.76102
chr1	7400000	7410000	5.1744	2.3665	-1.12864
chr1	7410000	7420000	7.0778	1.2687	-2.47995
chr1	7420000	7430000	7.9673	2.2544	-1.82135
chr1	7430000	7440000	4.8493	5.4289	0.162883
chr1	7440000	7450000	0.7563	4.4118	2.54434
chr1	7450000	7460000	2.4482	3.3922	0.4705
chr1	7460000	7470000	2.8467	0	-24.7628
chr1	7470000	7480000	1.5658	0.1641	-3.25425
chr1	7480000	7490000	1.0494	1.5992	0.607786
chr1	7490000	7500000	3.3892	6.694	0.981924
chr1	7500000	7510000	3.5067	4.04	0.204241
chr1	7510000	7520000	3.8654	2.8494	-0.43996
chr1	7520000	7530000	4.2469	1.7641	-1.26748
chr1	7530000	7540000	8.0454	2.0859	-1.94749
chr1	7540000	7550000	7.293	2.0629	-1.82184
chr1	7550000	7560000	2.5422	2.1138	-0.266239
chr1	7560000	7570000	4.7296	4.1639	-0.183783
chr1	7570000	7580000	4.7747	3.6435	-0.390085
chr1	7580000	7590000	4.4387	1.4363	-1.62778
chr1	7590000	7600000	3.8112	3.1094	-0.293609
chr1	7600000	7610000	3.9152	3.977	0.0225946
chr1	7610000	7620000	7.3666	5.2471	-0.489479
chr1	7620000	7630000	5.8226	6.4817	0.154709
chr1	7630000	7640000	2.2684	3.4532	0.606259
chr1	7640000	7650000	0.8407	1.5059	0.840963
chr1	7650000	7660000	1.8687	1.9778	0.0818616
chr1	7660000	7670000	2.9553	2.8383	-0.0582775
chr1	7670000	7680000	3.3487	4.9976	0.577634
chr1	7680000	7690000	3.146	5.3461	0.764968
chr1	7690000	7700000	1.4936	4.4273	1.56763
chr1	7700000	7710000	1.9556	6.4676	1.72562
chr1	7710000	7720000	2.9907	3.4773	0.217484
chr1	7720000	7730000	3.1063	0.7996	-1.95785
chr1	7730000	7740000	3.1545	3.2069	0.023768
chr1	7740000	7750000	4.1215	2.361	-0.803771
chr1	7750000	7760000	4.8195	8.2742	0.779736
chr1	7760000	7770000	2.3024	7.2266	1.65018
chr1	7770000	7780000	3.1768	2.7051	-0.231892
chr1	7780000	7790000	3.1187	1.7884	-0.802275
chr1	7790000	7800000	2.3816	1.9278	-0.304976
chr1	7800000	7810000	1.9364	4.3051	1.15267
chr1	7810000	7820000	2.7906	4.0959	0.553605
chr1	7820000	7830000	3.813	5.5639	0.54517
chr1	7830000	7840000	2.2086	1.9971	-0.145226
chr1	7840000	7850000	2.8498	2.3395	-0.28466
chr1	7850000	7860000	0.8926	4.0931	2.19711
chr1	7860000	7870000	2.9734	2.5354	-0.2299
chr1	7870000	7880000	4.0601	3.1708	-0.356668
chr1	7880000	7890000	2.2875	3.2346	0.499816
chr1	7890000	7900000	0.7949	3.8844	2.28885
chr1	7900000	7910000	2.5315	4.3466	0.779895
chr1	7910000	7920000	3.254	1.4761	-1.14042
chr1	7920000	7930000	1.511	2.2514	0.575319
chr1	7930000	7940000	3.401	3.556	0.0642963
chr1	7940000	7950000	4.7328	3.9744	-0.251957
chr1	7950000	7960000	1.8835	3.2798	0.800192
chr1	7960000	7970000	0.4113	4.6843	3.50957
chr1	7970000	7980000	0.6649	5.7251	3.10609
chr1	7980000	7990000	0.3228	1.4432	2.16056
chr1	7990000	8000000	2.046	1.3705	-0.578104
chr1	8000000	8010000	4.5208	2.2477	-1.00813
chr1	8010000	8020000	4.9996	4.4088	-0.181427
chr1	8020000	8030000	1.4319	3.2287	1.17302
chr1	8030000	8040000	3.1708	4.7086	0.570451
chr1	8040000	8050000	2.1304	0.3304	-2.68884
chr1	8050000	8060000	0.8139	0.3275	-1.31336
chr1	8060000	8070000	0.885	2.6476	1.58094
chr1	8070000	8080000	0.3762	4.0016	3.411
chr1	8080000	8090000	1.8506	2.1337	0.205364
chr1	8090000	8100000	4.0762	0.5584	-2.86785
chr1	8100000	8110000	2.5928	1.5616	-0.731486
chr1	8110000	8120000	2.0255	3.2408	0.678072
chr1	8120000	8130000	2.9247	3.7802	0.370174
chr1	8130000	8140000	2.9083	3.6534	0.329064
chr1	8140000	8150000	4.0213	3.4284	-0.230127
chr1	8150000	8160000	1.4329	3.1765	1.1485
chr1	8160000	8170000	1.607	3.1142	0.954492
chr1	8170000	8180000	2.1993	2.9047	0.401345
chr1	8180000	8190000	2.4615	3.7355	0.601764
chr1	8190000	8200000	4.488	5.7794	0.364847
chr1	8200000	8210000	1.6568	3.8489	1.21605
chr1	8210000	8220000	2.219	2.4422	0.138272
chr1	8220000	8230000	3.8058	2.5324	-0.587694
chr1	8230000	8240000	1.1804	1.4432	0.289995
chr1	8240000	8250000	1.2684	2.8075	1.14628
chr1	8250000	8260000	1.1743	2.8803	1.29442
chr1	8260000	8270000	0.1314	3.1433	4.58024
chr1	8270000	8280000	1.6631	3.007	0.85445
chr1	8280000	8290000	1.7966	3.9287	1.12878
chr1	8290000	8300000	1.2798	3.1022	1.27737
chr1	8300000	8310000	1.3675	2.193	0.681365
chr1	8310000	8320000	2.1865	1.1817	-0.887759
chr1	8320000	8330000	1.7816	1.7482	-0.0273032
chr1	8330000	8340000	4.2759	1.1618	-1.87987
chr1	8340000	8350000	3.2641	2.6694	-0.29017
chr1	8350000	8360000	2.6248	2.8288	0.107983
chr1	8360000	8370000	2.5555	4.0987	0.681561
chr1	8370000	8380000	4.6539	2.2525	-1.04691
chr1	8380000	8390000	5.1807	3.2655	-0.665843
chr1	8390000	8400000	5.4452	3.2391	-0.749392
chr1	8400000	8410000	4.3391	3.8275	-0.180993
chr1	8410000	8420000	6.0813	3.8266	-0.668317
chr1	8420000	8430000	4.1115	2.2602	-0.863214
chr1	8430000	8440000	5.3967	1.833	-1.55787
chr1	8440000	8450000	3.1597	2.3709	-0.414353
chr1	8450000	8460000	2.34	3.3473	0.516489
chr1	8460000	8470000	0.9446	1.051	0.153987
chr1	8470000	8480000	1.2732	1.767	0.472843
chr1	8480000	8490000	4.1757	2.1223	-0.976389
chr1	8490000	8500000	2.2077	3.2921	0.576464
chr1	8500000	8510000	1.8509	0.8089	-1.19419
chr1	8510000	8520000	2.1493	0.9785	-1.13522
chr1	8520000	8530000	4.6885	1.2063	-1.95854
chr1	8530000	8540000	7.6519	4.6932	-0.705246
chr1	8540000	8550000	7.6674	2.5896	-1.56601
chr1	8550000	8560000	3.0736	5.5751	0.859068
chr1	8560000	8570000	1.4898	2.0724	0.476184
chr1	8570000	8580000	3.7198	1.4865	-1.32331
chr1	8580000	8590000	7.5516	2.6687	-1.50065
chr1	8590000	8600000	3.3352	1.0391	-1.68244
chr1	8600000	8610000	5.1836	1.4151	-1.87305
chr1	8610000	8620000	5.9137	0.6404	-3.20702
chr1	8620000	8630000	7.5558	0.3733	-4.33918
chr1	8630000	8640000	5.0913	1.748	-1.54233
chr1	8640000	8650000	2.6051	5.8732	1.17281
chr1	8650000	8660000	4.2822	3.3233	-0.365736
chr1	8660000	8670000	2.0763	3.4723	0.741877
chr1	8670000	8680000	2.9889	4.0409	0.435062
chr1	8680000	8690000	4.4978	5.2685	0.228173
chr1	8690000	8700000	2.772	6.152	1.15013
chr1	8700000	8710000	4.1967	2.4135	-0.798128
chr1	8710000	8720000	3.5057	3.4752	-0.0126065
chr1	8720000	8730000	3.8356	3.2052	-0.259038
chr1	8730000	8740000	2.3343	6.4266	1.46107
chr1	8740000	8750000	1.839	5.9305	1.68923
chr1	8750000	8760000	2.3072	3.0445	0.400062
chr1	8760000	8770000	1.2957	2.2005	0.7641
chr1	8770000	8780000	1.7943	3.728	1.05498
chr1	8780000	8790000	2.0988	5.0136	1.25628
chr1	8790000	8800000	1.4875	2.1913	0.558897
chr1	8800000	8810000	3.5766	4.8811	0.448618
chr1	8810000	8820000	5.6095	3.819	-0.554677
chr1	8820000	8830000	4.8546	3.9531	-0.296368
chr1	8830000	8840000	0.1503	2.1906	3.86541
chr1	8840000	8850000	0.1745	0.4518	1.37246
chr1	8850000	8860000	1.8378	3.5772	0.960851
chr1	8860000	8870000	2.2359	3.4274	0.616259
chr1	8870000	8880000	2.2893	2.6879	0.231573
chr1	8880000	8890000	3.5465	4.8541	0.452808
chr1	8890000	8900000	1.7582	1.4241	-0.304049
chr1	8900000	8910000	1.4594	0.8052	-0.857956
chr1	8910000	8920000	3.4784	2.78	-0.323339
chr1	8920000	8930000	2.7349	1.933	-0.500646
chr1	8930000	8940000	2.6296	1.2065	-1.12402
chr1	8940000	8950000	0.7975	1.991	1.31994
chr1	8950000	8960000	2.5905	3.3918	0.388821
chr1	8960000	8970000	2.1959	2.9374	0.419727
chr1	8970000	8980000	2.5993	2.0428	-0.347575
chr1	8980000	8990000	1.2628	2.5577	1.01822
chr1	8990000	9000000	2.8474	1.3709	-1.05452
chr1	9000000	9010000	3.9025	1.5271	-1.3536
chr1	9010000	9020000	3.2003	0.9602	-1.7368
chr1	9020000	9030000	3.0405	2.9251	-0.0558226
chr1	9030000	9040000	4.1703	2.9789	-0.485371
chr1	9040000	9050000	7.2968	1.2386	-2.55855
chr1	9050000	9060000	4.8438	0.1829	-4.72701
chr1	9060000	9070000	2.2932	1.2413	-0.88551
chr1	9070000	9080000	3.2749	4.8278	0.559915
chr1	9080000	9090000	1.6878	4.2576	1.3349
chr1	9090000	9100000	0.3232	0.6035	0.900926
chr1	9100000	9110000	2.8385	0.6308	-2.16987
chr1	9110000	9120000	1.9819	2.9501	0.57388
chr1	9120000	9130000	1.852	3.1398	0.761589
chr1	9130000	9140000	2.3774	1.4097	-0.753996
chr1	9140000	9150000	2.1614	1.3847	-0.642393
chr1	9150000	9160000	1.6205	5.5441	1.77451
chr1	9160000	9170000	0.5071	5.5724	3.45796
chr1	9170000	9180000	0.4169	2.4567	2.55895
chr1	9180000	9190000	1.7171	2.2685	0.401765
chr1	9190000	9200000	5.2071	3.4815	-0.580771
chr1	9200000	9210000	3.1389	4.7931	0.6107
chr1	9210000	9220000	1.4515	1.4033	-0.0487211
chr1	9220000	9230000	2.1678	0.806	-1.42738
chr1	9230000	9240000	4.0573	0.698	-2.53922
chr1	9240000	9250000	3.5461	2.8205	-0.330282
chr1	9250000	9260000	2.3255	2.5074	0.108651
chr1	9260000	9270000	4.4017	2.782	-0.661938
chr1	9270000	9280000	5.0704	4.133	-0.29491
chr1	9280000	9290000	5.0408	3.3229	-0.60121
chr1	9290000	9300000	2.794	1.364	-1.03449
chr1	9300000	9310000	2.2491	4.9079	1.12576
chr1	9310000	9320000	2.9093	4.037	0.472612
chr1	9320000	9330000	0.8682	2.7624	1.66982
chr1	9330000	9340000	2.6998	0.6198	-2.12298
chr1	9340000	9350000	4.2891	1.6202	-1.4045
chr1	9350000	9360000	3.5014	5.2737	0.590884
chr1	9360000	9370000	3.6885	7.4841	1.02079
chr1	9370000	9380000	3.0718	6.1749	1.00733
chr1	9380000	9390000	1.9867	2.4429	0.298221
chr1	9390000	9400000	3.1901	1.872	-0.769021
chr1	9400000	9410000	4.2289	3.5458	-0.254171
chr1	9410000	9420000	3.6336	1.7489	-1.05495
chr1	9420000	9430000	1.9574	1.1543	-0.76192
chr1	9430000	9440000	1.1533	2.2801	0.983329
chr1	9440000	9450000	0.1795	1.2677	2.82016
chr1	9450000	9460000	0.0915	3.3946	5.21332
chr1	9460000	9470000	1.5764	2.1109	0.421225
chr1	9470000	9480000	3.0837	2.8573	-0.11001
chr1	9480000	9490000	4.683	2.3459	-0.997291
chr1	9490000	9500000	4.4389	1.9678	-1.17362
chr1	9500000	9510000	1.8125	1.8546	0.0331271
chr1	9510000	9520000	1.4311	2.035	0.507904
chr1	9520000	9530000	1.7968	2.1208	0.239179
chr1	9530000	9540000	1.3626	1.9401	0.509769
chr1	9540000	9550000	4.4393	0.7694	-2.52853
chr1	9550000	9560000	3.0289	1.7246	-0.812532
chr1	9560000	9570000	2.6834	4.5653	0.766648
chr1	9570000	9580000	0.3802	3.3506	3.13959
chr1	9580000	9590000	0.5183	5.468	3.39915
chr1	9590000	9600000	2.5799	4.2255	0.711807
chr1	9600000	9610000	4.089	1.0854	-1.91352
chr1	9610000	9620000	4.2606	1.7834	-1.25643
chr1	9620000	9630000	3.8751	1.6901	-1.19712
chr1	9630000	9640000	2.5388	2.1134	-0.264581
chr1	9640000	9650000	1.2893	2.2128	0.779285
chr1	9650000	9660000	2.2598	1.5792	-0.517001
chr1	9660000	9670000	4.2258	2.9134	-0.536521
chr1	9670000	9680000	4.0348	2.965	-0.444465
chr1	9680000	9690000	2.6377	1.1115	-1.24677
chr1	9690000	9700000	1.6389	0.6281	-1.38366
chr1	9700000	9710000	2.5388	2.5184	-0.0116393
chr1	9710000	9720000	0.7618	3.3432	2.13375
chr1	9720000	9730000	2.8684	1.8863	-0.604687
chr1	9730000	9740000	5.567	3.0744	-0.856595
chr1	9740000	9750000	6.3025	3.8466	-0.71234
chr1	9750000	9760000	2.4091	1.9654	-0.293671
chr1	9760000	9770000	0.5498	2.2061	2.00452
chr1	9770000	9780000	3.0739	3.6221	0.236756
chr1	9780000	9790000	3.0265	3.4032	0.169242
chr1	9790000	9800000	1.0191	2.9014	1.50945
chr1	9800000	9810000	3.389	5.2931	0.643253
chr1	9810000	9820000	4.8614	2.7304	-0.83226
chr1	9820000	9830000	3.6094	1.6358	-1.14176
chr1	9830000	9840000	1.785	2.6578	0.574308
chr1	9840000	9850000	2.3701	2.7424	0.210491
chr1	9850000	9860000	4.2435	5.908	0.477415
chr1	9860000	9870000	5.3588	3.4735	-0.62552
chr1	9870000	9880000	2.7318	9.1214	1.7394
chr1	9880000	9890000	6.8804	2.5533	-1.43013
chr1	9890000	9900000	5.2614	0.9704	-2.4388
chr1	9900000	9910000	1.0016	3.2887	1.71521
chr1	9910000	9920000	0.1817	5.9888	5.04264
chr1	9920000	9930000	1.2071	5.4795	2.1825
chr1	9930000	9940000	1.5604	3.6636	1.23135
chr1	9940000	9950000	1.8914	2.1769	0.202821
chr1	9950000	9960000	2.7343	1.306	-1.06602
chr1	9960000	9970000	2.6694	3.6415	0.448017
chr1	9970000	9980000	3.3286	3.7542	0.17359
chr1	9980000	9990000	3.2932	1.4404	-1.19302
chr1	9990000	10000000	1.9822	0.8844	-1.16433
chr1	10000000	10010000	2.4047	1.8113	-0.408831
chr1	10010000	10020000	2.1573	4.4348	1.03964
chr1	10020000	10030000	1.7632	2.5051	0.506672
chr1	10030000	10040000	2.3676	1.3793	-0.779489
chr1	10040000	10050000	1.4818	2.0282	0.452849
chr1	10050000	10060000	3.9958	1.8647	-1.09954
chr1	10060000	10070000	3.0131	0.7853	-1.93993
chr1	10070000	10080000	4.734	0.8781	-2.4306
chr1	10080000	10090000	7.0169	0.9612	-2.86793
chr1	10090000	10100000	7.1943	1.9731	-1.86639
chr1	10100000	10110000	1.6651	2.7039	0.699433
chr1	10110000	10120000	0.6977	3.237	2.21398
chr1	10120000	10130000	1.9468	2.3741	0.286276
chr1	10130000	10140000	1.7605	0.6302	-1.4821
chr1	10140000	10150000	3.9203	2.0201	-0.956537
chr1	10150000	10160000	6.7192	4.4148	-0.605941
chr1	10160000	10170000	3.6821	4.1349	0.167324
chr1	10170000	10180000	3.5231	2.1721	-0.697755
chr1	10180000	10190000	3.604	1.4626	-1.30106
chr1	10190000	10200000	2.0992	2.1429	0.0297249
chr1	10200000	10210000	2.3533	1.5747	-0.579608
chr1	10210000	10220000	4.3673	2.2632	-0.948378
chr1	10220000	10230000	1.9487	1.2755	-0.611449
chr1	10230000	10240000	3.5186	1.329	-1.40466
chr1	10240000	10250000	2.8691	2.6381	-0.121099
chr1	10250000	10260000	2.2026	1.817	-0.277649
chr1	10260000	10270000	0.2974	2.9271	3.299
chr1	10270000	10280000	0.3506	1.6964	2.27458
chr1	10280000	10290000	2.9173	1.8111	-0.687768
chr1	10290000	10300000	5.2249	2.5195	-1.05227
chr1	10300000	10310000	3.2065	0.7281	-2.13879
chr1	10310000	10320000	1.6722	2.7782	0.732403
chr1	10320000	10330000	3.0231	1.1788	-1.35871
chr1	10330000	10340000	4.3047	0.7487	-2.52345
chr1	10340000	10350000	2.1938	0.8551	-1.35927
chr1	10350000	10360000	2.4812	1.8875	-0.394561
chr1	10360000	10370000	5.8151	3.5999	-0.691847
chr1	10370000	10380000	4.3964	2.599	-0.758366
chr1	10380000	10390000	2.6192	3.4652	0.403812
chr1	10390000	10400000	1.2182	2.6505	1.12151
chr1	10400000	10410000	1.5565	3.1607	1.02194
chr1	10410000	10420000	1.6847	3.8149	1.17915
chr1	10420000	10430000	0.4601	2.4823	2.43166
chr1	10430000	10440000	1.0105	2.2771	1.17213
chr1	10440000	10450000	5.0222	1.0713	-2.22896
chr1	10450000	10460000	6.2612	1.9982	-1.64774
chr1	10460000	10470000	3.2165	2.3064	-0.479849
chr1	10470000	10480000	2.487	1.7069	-0.543028
chr1	10480000	10490000	2.7034	1.8641	-0.536296
chr1	10490000	10500000	0.5922	3.0819	2.37966
chr1	10500000	10510000	0.4526	4.9346	3.44662
chr1	10510000	10520000	3.5024	2.9024	-0.271097
chr1	10520000	10530000	4.4848	4.3178	-0.0547472
chr1	10530000	10540000	1.7017	3.6834	1.11406
chr1	10540000	10550000	1.0292	3.4796	1.7574
chr1	10550000	10560000	1.4974	2.4024	0.682017
chr1	10560000	10570000	4.1075	1.2262	-1.74407
chr1	10570000	10580000	3.9077	1.5402	-1.3432
chr1	10580000	10590000	1.2331	3.1677	1.36115
chr1	10590000	10600000	1.7939	3.3584	0.904675
chr1	10600000	10610000	3.7509	1.6881	-1.15184
chr1	10610000	10620000	2.395	4.5169	0.915307
chr1	10620000	10630000	3.4133	3.1779	-0.103093
chr1	10630000	10640000	2.9188	1.6644	-0.810373
chr1	10640000	10650000	2.8656	2.3842	-0.265332
chr1	10650000	10660000	1.5669	2.4294	0.632687
chr1	10660000	10670000	1.0895	0.62	-0.813326
chr1	10670000	10680000	1.6101	1.5055	-0.0969076
chr1	10680000	10690000	2.8153	2.1713	-0.37473
chr1	10690000	10700000	2.4119	3.4465	0.514962
chr1	10700000	10710000	3.4528	3.6626	0.0851014
chr1	10710000	10720000	4.0425	1.6538	-1.28946
chr1	10720000	10730000	4.2987	2.9162	-0.559811
chr1	10730000	10740000	3.7033	6.1967	0.742689
chr1	10740000	10750000	5.1381	2.1768	-1.23903
chr1	10750000	10760000	6.1353	4.7385	-0.372703
chr1	10760000	10770000	5.2608	2.2256	-1.24109
chr1	10770000	10780000	5.2246	2.7717	-0.914549
chr1	10780000	10790000	3.4592	3.5567	0.0401009
chr1	10790000	10800000	2.3037	7.2361	1.65126
chr1	10800000	10810000	1.4033	5.0419	1.84514
chr1	10810000	10820000	1.7038	3.1273	0.876162
chr1	10820000	10830000	3.1048	3.1147	0.00459287
chr1	10830000	10840000	3.23	1.7521	-0.882449
chr1	10840000	10850000	2.6362	2.8477	0.111337
chr1	10850000	10860000	2.5597	4.9115	0.940189
chr1	10860000	10870000	1.6722	4.0052	1.26013
chr1	10870000	10880000	5.1144	2.3042	-1.1503
chr1	10880000	10890000	1.9302	2.3551	0.287038
chr1	10890000	10900000	1.0867	1.7668	0.701185
chr1	10900000	10910000	1.1341	2.4728	1.1246
chr1	10910000	10920000	4.1107	2.5206	-0.705617
chr1	10920000	10930000	2.3851	3.2487	0.445813
chr1	10930000	10940000	1.5742	1.8105	0.201769
chr1	10940000	10950000	4.4478	1.4326	-1.63446
chr1	10950000	10960000	5.5034	2.867	-0.940781
chr1	10960000	10970000	3.2767	6.6709	1.02564
chr1	10970000	10980000	0.7598	3.3927	2.15874
chr1	10980000	10990000	2.5013	1.4302	-0.806461
chr1	10990000	11000000	0.6963	1.5904	1.19161
chr1	11000000	11010000	1.465	2.3299	0.669367
chr1	11010000	11020000	0.8214	2.0081	1.28967
chr1	11020000	11030000	1.2665	3.9945	1.65717
chr1	11030000	11040000	3.4146	2.7248	-0.325566
chr1	11040000	11050000	2.0678	1.951	-0.0838829
chr1	11050000	11060000	3.8525	2.6437	-0.543236
chr1	11060000	11070000	3.2364	3.1025	-0.0609587
chr1	11070000	11080000	4.7785	4.3725	-0.128099
chr1	11080000	11090000	3.8247	4.0955	0.098693
chr1	11090000	11100000	3.6265	4.7649	0.393868
chr1	11100000	11110000	0.964	1.8994	0.978439
chr1	11110000	11120000	2.6951	1.7482	-0.624469
chr1	11120000	11130000	4.4362	2.2374	-0.987501
chr1	11130000	11140000	3.6115	1.0181	-1.82672
chr1	11140000	11150000	2.7046	1.8954	-0.512913
chr1	11150000	11160000	2.9433	2.8298	-0.0567345
chr1	11160000	11170000	2.0644	3.8844	0.911969
chr1	11170000	11180000	1.9431	3.8047	0.969423
chr1	11180000	11190000	4.2228	1.7372	-1.28144
chr1	11190000	11200000	4.8062	1.1741	-2.03334
chr1	11200000	11210000	3.7124	2.9246	-0.344113
chr1	11210000	11220000	3.9909	2.6461	-0.592847
chr1	11220000	11230000	3.8919	2.2197	-0.81011
chr1	11230000	11240000	4.3252	5.0583	0.225886
chr1	11240000	11250000	1.6671	5.3969	1.69479
chr1	11250000	11260000	0.8335	3.7154	2.15626
chr1	11260000	11270000	2.2974	2.322	0.0153659
chr1	11270000	11280000	3.9067	2.3652	-0.723988
chr1	11280000	11290000	4.2779	1.5929	-1.42525
chr1	11290000	11300000	1.6048	1.6349	0.0268089
chr1	11300000	11310000	0.9055	3.3154	1.8724
chr1	11310000	11320000	0.8677	1.1557	0.413499
chr1	11320000	11330000	5.4036	0.3138	-4.106
chr1	11330000	11340000	2.7623	2.4197	-0.191042
chr1	11340000	11350000	1.933	3.0621	0.66368
chr1	11350000	11360000	0.8381	1.7489	1.06125
chr1	11360000	11370000	2.2555	2.2345	-0.0134952
chr1	11370000	11380000	1.1289	2.6229	1.21625
chr1	11380000	11390000	1.6725	5.1208	1.61436
chr1	11390000	11400000	5.3441	1.8816	-1.50599
chr1	11400000	11410000	3.8959	1.6508	-1.23879
chr1	11410000	11420000	2.9899	1.7418	-0.779518
chr1	11420000	11430000	4.6274	2.0888	-1.14753
chr1	11430000	11440000	3.4519	1.8022	-0.937632
chr1	11440000	11450000	4.8735	2.8131	-0.792797
chr1	11450000	11460000	4.6282	5.4952	0.247721
chr1	11460000	11470000	2.8857	2.5874	-0.157418
chr1	11470000	11480000	4.6065	4.7312	0.0385351
chr1	11480000	11490000	5.6096	1.4747	-1.92748
chr1	11490000	11500000	3.5504	2.48	-0.517641
chr1	11500000	11510000	4.0858	4.3192	0.0801455
chr1	11510000	11520000	5.7819	2.8779	-1.00653
chr1	11520000	11530000	4.4769	4.0059	-0.160374
chr1	11530000	11540000	3.8211	1.4735	-1.37474
chr1	11540000	11550000	2.0734	2.7787	0.422412
chr1	11550000	11560000	2.6612	1.5326	-0.796096
chr1	11560000	11570000	3.8042	2.0572	-0.886911
chr1	11570000	11580000	2.7767	3.089	0.153769
chr1	11580000	11590000	1.7427	1.0974	-0.667235
chr1	11590000	11600000	1.1241	1.0403	-0.111771
chr1	11600000	11610000	5.0567	6.1175	0.274746
chr1	11610000	11620000	1.3764	3.9326	1.51458
chr1	11620000	11630000	0.5589	0.5795	0.0522185
chr1	11630000	11640000	1.6392	2.5006	0.609282
chr1	11640000	11650000	0.5724	2.5698	2.16656
chr1	11650000	11660000	2.7273	0.2594	-3.39422
chr1	11660000	11670000	1.671	2.524	0.595
chr1	11670000	11680000	2.3131	2.8091	0.28028
chr1	11680000	11690000	1.0596	3.914	1.88512
chr1	11690000	11700000	5.3065	3.6664	-0.533396
chr1	11700000	11710000	2.7707	2.6774	-0.0494178
chr1	11710000	11720000	2.2194	1.9558	-0.182411
chr1	11720000	11730000	2.4033	1.1471	-1.06703
chr1	11730000	11740000	3.9759	1.9187	-1.05115
chr1	11740000	11750000	1.7676	1.7292	-0.0316871
chr1	11750000	11760000	1.0602	4.0686	1.9402
chr1	11760000	11770000	1.0101	3.2784	1.69849
chr1	11770000	11780000	1.3415	2.7083	1.01354
chr1	11780000	11790000	1.1358	4.7926	2.0771
chr1	11790000	11800000	1.3369	3.0194	1.17537
chr1	11800000	11810000	2.2447	1.9548	-0.199502
chr1	11810000	11820000	6.5144	2.2234	-1.55086
chr1	11820000	11830000	8.9415	3.2868	-1.44383
chr1	11830000	11840000	1.4471	5.4213	1.90547
chr1	11840000	11850000	3.1327	4.5121	0.526392
chr1	11850000	11860000	3.161	2.1532	-0.553899
chr1	11860000	11870000	2.1044	3.7088	0.817543
chr1	11870000	11880000	3.1287	3.6319	0.215161
chr1	11880000	11890000	4.5856	1.9779	-1.21314
chr1	11890000	11900000	4.4829	1.6676	-1.42666
chr1	11900000	11910000	4.2895	1.0603	-2.01634
chr1	11910000	11920000	5.053	1.5878	-1.67011
chr1	11920000	11930000	3.4827	3.4656	-0.00710106
chr1	11930000	11940000	1.1991	2.2585	0.913413
chr1	11940000	11950000	0.9378	2.2587	1.26814
chr1	11950000	11960000	0.7402	1.8324	1.30775
chr1	11960000	11970000	1.8585	2.1314	0.197663
chr1	11970000	11980000	2.3886	4.937	1.04747
chr1	11980000	11990000	3.7148	2.7494	-0.434168
chr1	11990000	12000000	3.066	3.2077	0.0651815
chr1	12000000	12010000	2.0929	3.5674	0.76937
chr1	12010000	12020000	0.6239	1.1945	0.93702
chr1	12020000	12030000	0.5117	0.2532	-1.01502
chr1	12030000	12040000	0.2012	0.4807	1.25651
chr1	12040000	12050000	2.2929	3.335	0.540513
chr1	12050000	12060000	3.464	3.3608	-0.0436342
chr1	12060000	12070000	6.8399	0.6315	-3.43712
chr1	12070000	12080000	3.0917	3.9251	0.344329
chr1	12080000	12090000	3.4022	2.2879	-0.572444
chr1	12090000	12100000	1.9457	1.9848	0.0287044
chr1	12100000	12110000	1.7993	2.9288	0.702874
chr1	12110000	12120000	0.753	4.3816	2.54074
chr1	12120000	12130000	5.4804	2.8817	-0.927361
chr1	12130000	12140000	5.6407	4.8764	-0.210058
chr1	12140000	12150000	3.8391	4.644	0.2746
chr1	12150000	12160000	2.249	2.2087	-0.0260862
chr1	12160000	12170000	2.9742	0.3438	-3.11286
chr1	12170000	12180000	2.2093	1.4083	-0.649635
chr1	12180000	12190000	1.4547	3.7417	1.36297
chr1	12190000	12200000	4.1383	2.8985	-0.513732
chr1	12200000	12210000	1.8245	4.3409	1.25049
chr1	12210000	12220000	1.7415	3.9184	1.16993
chr1	12220000	12230000	2.1751	5.3564	1.30018
chr1	12230000	12240000	3.2415	5.3895	0.73349
chr1	12240000	12250000	0.8862	1.2412	0.486031
chr1	12250000	12260000	2.1916	4.7901	1.12807
chr1	12260000	12270000	2.8107	2.9684	0.078756
chr1	12270000	12280000	1.5653	1.7278	0.142497
chr1	12280000	12290000	1.2073	4.003	1.7293
chr1	12290000	12300000	2.9496	4.5491	0.625062
chr1	12300000	12310000	1.8507	3.1477	0.766227
chr1	12310000	12320000	0.915	2.3651	1.37006
chr1	12320000	12330000	1.3425	2.3482	0.806633
chr1	12330000	12340000	0.9687	3.5571	1.87658
chr1	12340000	12350000	1.27	2.9507	1.21623
chr1	12350000	12360000	3.1919	1.6056	-0.991303
chr1	12360000	12370000	2.9544	4.692	0.667338
chr1	12370000	12380000	2.393	3.7383	0.643562
chr1	12380000	12390000	1.1537	2.6443	1.19662
chr1	12390000	12400000	0.8901	2.858	1.68297
chr1	12400000	12410000	2.7226	6.4358	1.24113
chr1	12410000	12420000	5.211	4.565	-0.190945
chr1	12420000	12430000	2.3214	3.0002	0.370064
chr1	12430000	12440000	2.666	1.868	-0.513182
chr1	12440000	12450000	6.4985	5.5609	-0.224788
chr1	12450000	12460000	5.8191	5.016	-0.214259
chr1	12460000	12470000	3.2476	3.8314	0.238498
chr1	12470000	12480000	5.9006	7.354	0.317668
chr1	12480000	12490000	3.7966	8.5869	1.17743
chr1	12490000	12500000	3.4025	7.774	1.19206
chr1	12500000	12510000	4.7615	4.6603	-0.0309933
chr1	12510000	12520000	1.2076	1.8932	0.648684
chr1	12520000	12530000	2.3423	3.0211	0.367148
chr1	12530000	12540000	3.9724	3.9608	-0.00421905
chr1	12540000	12550000	5.4238	9.4928	0.80753
chr1	12550000	12560000	2.4136	2.4441	0.0181167
chr1	12560000	12570000	1.3695	2.628	0.940316
chr1	12570000	12580000	1.1808	5.2816	2.16121
chr1	12580000	12590000	4.0718	6.898	0.760511
chr1	12590000	12600000	4.4932	4.3842	-0.0354297
chr1	12600000	12610000	4.5743	7.4809	0.709661
chr1	12610000	12620000	7.411	4.2841	-0.790676
chr1	12620000	12630000	4.7932	4.6261	-0.0511927
chr1	12630000	12640000	4.4476	5.739	0.367772
chr1	12640000	12650000	2.8577	2.841	-0.00845564
chr1	12650000	12660000	2.5989	3.7906	0.544525
chr1	12660000	12670000	3.4294	4.1084	0.26062
chr1	12670000	12680000	1.2539	2.6616	1.08587
chr1	12680000	12690000	3.0948	2.0446	-0.598028
chr1	12690000	12700000	6.4997	2.8295	-1.19983
chr1	12700000	12710000	5.9583	4.2495	-0.487608
chr1	12710000	12720000	1.5316	3.8922	1.34555
chr1	12720000	12730000	1.8242	1.9809	0.118892
chr1	12730000	12740000	1.2899	2.4392	0.919149
chr1	12740000	12750000	0.9937	4.9759	2.32408
chr1	12750000	12760000	2.7097	2.9063	0.10105
chr1	12760000	12770000	2.2313	4.2979	0.945747
chr1	12770000	12780000	5.5021	5.022	-0.13172
chr1	12780000	12790000	3.6323	2.7293	-0.412352
chr1	12790000	12800000	3.6289	6.0146	0.728936
chr1	12800000	12810000	3.1383	6.8136	1.11843
chr1	12810000	12820000	1.9627	5.1534	1.39268
chr1	12820000	12830000	3.8241	4.3045	0.170725
chr1	12830000	12840000	2.3675	3.1685	0.420436
chr1	12840000	12850000	2.1286	1.584	-0.426333
chr1	12850000	12860000	1.6249	3.536	1.12177
chr1	12860000	12870000	3.8305	4.636	0.275348
chr1	12870000	12880000	7.2425	3.1303	-1.21019
chr1	12880000	12890000	1.5749	1.1841	-0.411469
chr1	12890000	12900000	0.9957	0.7084	-0.491147
chr1	12900000	12910000	5.4975	3.4519	-0.671385
chr1	12910000	12920000	3.4134	3.7475	0.134719
chr1	12920000	12930000	5.4004	2.2085	-1.29
chr1	12930000	12940000	1.2846	4.0934	1.67198
chr1	12940000	12950000	0.5485	1.6524	1.591
chr1	12950000	12960000	0	0.1	19.9316
chr1	12960000	12970000	0	0	0
chr1	12970000	12980000	0	0	0
chr1	12980000	12990000	0	0	0
chr1	12990000	13000000	0	0	0
chr1	13000000	13010000	0.2873	0.1429	-1.00755
chr1	13010000	13020000	1.6836	2.1224	0.334147
chr1	13020000	13030000	2.0592	2.9036	0.495759
chr1	13030000	13040000	1.8554	1.5743	-0.23702
chr1	13040000	13050000	2.3852	4.1159	0.787098
chr1	13050000	13060000	0.8588	2.6995	1.6523
chr1	13060000	13070000	1.411	3.6894	1.38667
chr1	13070000	13080000	3.1978	4.4073	0.462815
chr1	13080000	13090000	1.6649	7.7695	2.22239
chr1	13090000	13100000	4.6045	4.0779	-0.175218
chr1	13100000	13110000	2.6864	1.2941	-1.05372
chr1	13110000	13120000	2.2529	6.8255	1.59915
chr1	13120000	13130000	4.4064	5.8941	0.419671
chr1	13130000	13140000	0.0528	3.2323	5.93588
chr1	13140000	13150000	1.0648	1.4258	0.421189
chr1	13150000	13160000	1.1999	2.0186	0.750441
chr1	13160000	13170000	5.1307	0.859	-2.57843
chr1	13170000	13180000	3.6516	1.7232	-1.08344
chr1	13180000	13190000	3.3069	0.9459	-1.80572
chr1	13190000	13200000	3.0591	0.9691	-1.65839
chr1	13200000	13210000	0.476	0.9792	1.04064
chr1	13210000	13220000	0.595	1.9097	1.68238
chr1	13220000	13230000	1.4885	6.6371	2.15669
chr1	13230000	13240000	4.8251	6.7197	0.477838
chr1	13240000	13250000	3.5908	7.2796	1.01955
chr1	13250000	13260000	0	1.5356	23.8723
chr1	13260000	13270000	0.0333	1.6281	5.61152
chr1	13270000	13280000	0.9402	1.4183	0.593123
chr1	13280000	13290000	0.6168	0.9059	0.554549
chr1	13290000	13300000	1.3534	0.215	-2.65418
chr1	13300000	13310000	0.5275	0.2259	-1.22349
chr1	13310000	13320000	0	0.8334	22.9906
chr1	13320000	13330000	0	2.5491	24.6035
chr1	13330000	13340000	1.5769	2.1945	0.476801
chr1	13340000	13350000	0.8627	4.6251	2.42255
chr1	13350000	13360000	1.0902	2.1559	0.983697
chr1	13360000	13370000	6.2146	1.9914	-1.64188
chr1	13370000	13380000	3.3099	3.0366	-0.124331
chr1	13380000	13390000	3.0808	4.1271	0.421823
chr1	13390000	13400000	1.0456	2.0568	0.97607
chr1	13400000	13410000	0.8547	1.5524	0.86101
chr1	13410000	13420000	0.3425	1.7831	2.38021
chr1	13420000	13430000	0.4448	4.1191	3.2111
chr1	13430000	13440000	0.7243	4.0852	2.49575
chr1	13440000	13450000	2.4496	5.5353	1.17612
chr1	13450000	13460000	5.3727	1.9239	-1.48161
chr1	13460000	13470000	1.6051	1.0428	-0.622201
chr1	13470000	13480000	3.8009	3.7635	-0.0142661
chr1	13480000	13490000	3.3313	2.8016	-0.249834
chr1	13490000	13500000	1.3827	3.2199	1.21953
chr1	13500000	13510000	1.655	5.6565	1.77308
chr1	13510000	13520000	3.2609	2.5523	-0.353472
chr1	13520000	13530000	3.5012	6.2035	0.825233
chr1	13530000	13540000	3.2637	3.209	-0.0243847
chr1	13540000	13550000	0.7165	3.3018	2.20421
chr1	13550000	13560000	1.3474	4.9757	1.88472
chr1	13560000	13570000	3.4196	4.0483	0.243489
chr1	13570000	13580000	1.6553	3.4433	1.0567
chr1	13580000	13590000	1.6472	3.5901	1.12401
chr1	13590000	13600000	1.1585	3.5099	1.59917
chr1	13600000	13610000	1.5806	0.8141	-0.957194
chr1	13610000	13620000	1.2057	5.3235	2.1425
chr1	13620000	13630000	2.9339	3.0232	0.0432567
chr1	13630000	13640000	1.7542	1.0767	-0.704197
chr1	13640000	13650000	3.0792	2.4322	-0.340294
chr1	13650000	13660000	2.4332	3.4764	0.514739
chr1	13660000	13670000	3.7471	4.1866	0.160005
chr1	13670000	13680000	3.6989	2.1468	-0.784908
chr1	13680000	13690000	0.8313	4.2415	2.35113
chr1	13690000	13700000	0.0773	3.573	5.53052
chr1	13700000	13710000	0.5146	3.8544	2.90498
chr1	13710000	13720000	0.2346	5.6397	4.58734
chr1	13720000	13730000	1.1284	4.1713	1.88622
chr1	13730000	13740000	1.154	2.0018	0.794655
chr1	13740000	13750000	2.7393	2.2153	-0.306305
chr1	13750000	13760000	4.5327	2.8648	-0.661936
chr1	13760000	13770000	3.6265	6.459	0.832733
chr1	13770000	13780000	0.87	4.1816	2.26497
chr1	13780000	13790000	1.1312	2.7102	1.26055
chr1	13790000	13800000	0.2081	3.4167	4.03725
chr1	13800000	13810000	1.2949	3.6876	1.50984
chr1	13810000	13820000	1.4567	2.1908	0.588754
chr1	13820000	13830000	2.4694	4.6378	0.90928
chr1	13830000	13840000	0.8658	3.0751	1.82853
chr1	13840000	13850000	0.8008	0.9929	0.310206
chr1	13850000	13860000	0.9048	0.9598	0.0851349
chr1	13860000	13870000	4.195	0.7108	-2.56116
chr1	13870000	13880000	4.6785	1.402	-1.73856
chr1	13880000	13890000	2.9611	0.7877	-1.91041
chr1	13890000	13900000	1.0418	1.2819	0.299205
chr1	13900000	13910000	0.6825	5.1193	2.90705
chr1	13910000	13920000	0.8423	3.4	2.01313
chr1	13920000	13930000	4.1731	3.2823	-0.346412
chr1	13930000	13940000	5.9346	2.8355	-1.06555
chr1	13940000	13950000	5.1328	2.8048	-0.871848
chr1	13950000	13960000	1.2704	1.1569	-0.135019
chr1	13960000	13970000	2.148	1.141	-0.912695
chr1	13970000	13980000	5.9351	3.1101	-0.932311
chr1	13980000	13990000	5.4936	3.8218	-0.5235
chr1	13990000	14000000	3.0652	2.0319	-0.593152
chr1	14000000	14010000	3.2367	5.493	0.763071
chr1	14010000	14020000	3.041	3.5362	0.217654
chr1	14020000	14030000	3.1698	3.8442	0.278292
chr1	14030000	14040000	4.0273	4.5594	0.179031
chr1	14040000	14050000	1.3155	5.9711	2.18239
chr1	14050000	14060000	1.2998	7.6421	2.55568
chr1	14060000	14070000	1.3692	3.4041	1.31394
chr1	14070000	14080000	3.5661	4.1032	0.202402
chr1	14080000	14090000	1.3953	7.604	2.44618
chr1	14090000	14100000	0.362	3.3005	3.18862
chr1	14100000	14110000	3.6393	3.1213	-0.221514
chr1	14110000	14120000	4.6904	5.746	0.292847
chr1	14120000	14130000	1.388	1.7445	0.329806
chr1	14130000	14140000	0.9972	2.8082	1.49369
chr1	14140000	14150000	2.0617	3.6607	0.828285
chr1	14150000	14160000	2.8512	5.5664	0.965175
chr1	14160000	14170000	1.3675	1.7867	0.385757
chr1	14170000	14180000	0.7539	2.8436	1.91527
chr1	14180000	14190000	2.4757	3.4555	0.481058
chr1	14190000	14200000	2.4711	1.5737	-0.650993
chr1	14200000	14210000	2.6478	1.6653	-0.669012
chr1	14210000	14220000	4.7634	4.0171	-0.245837
chr1	14220000	14230000	1.9122	4.0206	1.07218
chr1	14230000	14240000	3.0084	1.8005	-0.740599
chr1	14240000	14250000	1.4682	1.9996	0.445663
chr1	14250000	14260000	3.0841	3.2648	0.0821451
chr1	14260000	14270000	2.988	3.6527	0.289783
chr1	14270000	14280000	2.728	3.1536	0.209156
chr1	14280000	14290000	2.4112	4.9139	1.02712
chr1	14290000	14300000	4.1367	3.1664	-0.385637
chr1	14300000	14310000	5.5653	4.3007	-0.371888
chr1	14310000	14320000	1.6948	6.1164	1.85157
chr1	14320000	14330000	3.4888	3.1448	-0.149763
chr1	14330000	14340000	3.5706	1.8353	-0.960151
chr1	14340000	14350000	2.1377	3.2126	0.587682
chr1	14350000	14360000	1.0451	3.0992	1.56825
chr1	14360000	14370000	0.8982	2.7009	1.58833
chr1	14370000	14380000	5.1758	3.0569	-0.759712
chr1	14380000	14390000	2.5842	2.7193	0.0735176
chr1	14390000	14400000	2.175	2.9088	0.419409
chr1	14400000	14410000	2.1589	3.3492	0.63352
chr1	14410000	14420000	2.2559	4.6637	1.04777
chr1	14420000	14430000	1.7884	4.4869	1.32705
chr1	14430000	14440000	3.0853	3.0282	-0.0269503
chr1	14440000	14450000	0.7818	2.2698	1.53769
chr1	14450000	14460000	2.4639	8.1081	1.71842
chr1	14460000	14470000	2.3654	3.1897	0.431337
chr1	14470000	14480000	2.4774	3.2371	0.385875
chr1	14480000	14490000	1.944	3.5951	0.887004
chr1	14490000	14500000	2.2846	4.6309	1.01935
chr1	14500000	14510000	2.7193	6.4719	1.25095
chr1	14510000	14520000	2.9829	8.63	1.53264
chr1	14520000	14530000	3.1415	3.8947	0.310059
chr1	14530000	14540000	1.8413	2.6151	0.506141
chr1	14540000	14550000	5.1396	0.7002	-2.87582
chr1	14550000	14560000	5.6141	2.5964	-1.11254
chr1	14560000	14570000	6.1081	5.9869	-0.0289145
chr1	14570000	14580000	5.1736	5.0198	-0.0435386
chr1	14580000	14590000	3.9512	3.1079	-0.346351
chr1	14590000	14600000	2.4553	1.5232	-0.688794
chr1	14600000	14610000	3.343	1.2586	-1.40932
chr1	14610000	14620000	3.1171	1.3215	-1.23803
chr1	14620000	14630000	2.3506	2.7481	0.225405
chr1	14630000	14640000	1.8034	7.772	2.10757
chr1	14640000	14650000	2.2189	3.2203	0.53735
chr1	14650000	14660000	2.7231	1.8924	-0.525033
chr1	14660000	14670000	2.9707	3.8518	0.37473
chr1	14670000	14680000	3.5054	2.5701	-0.447755
chr1	14680000	14690000	2.0809	2.8539	0.455727
chr1	14690000	14700000	2.1727	2.8714	0.402265
chr1	14700000	14710000	4.6046	3.9068	-0.237088
chr1	14710000	14720000	4.8491	3.4733	-0.48141
chr1	14720000	14730000	4.9473	1.5667	-1.65891
chr1	14730000	14740000	2.1304	7.3995	1.7963
chr1	14740000	14750000	4.541	7.3252	0.689858
chr1	14750000	14760000	5.8381	4.9555	-0.236468
chr1	14760000	14770000	4.7142	1.6916	-1.47862
chr1	14770000	14780000	3.9976	2.1729	-0.879512
chr1	14780000	14790000	2.2332	4.674	1.06555
chr1	14790000	14800000	1.9483	3.0017	0.623564
chr1	14800000	14810000	2.2171	1.7397	-0.349835
chr1	14810000	14820000	3.0697	5.6491	0.879923
chr1	14820000	14830000	3.0612	3.6165	0.240497
chr1	14830000	14840000	4.7702	1.3913	-1.77762
chr1	14840000	14850000	3.4508	1.4935	-1.20823
chr1	14850000	14860000	3.793	5.2551	0.470379
chr1	14860000	14870000	3.8654	2.9869	-0.371969
chr1	14870000	14880000	4.1201	2.8837	-0.514758
chr1	14880000	14890000	2.333	2.391	0.0354278
chr1	14890000	14900000	3.2322	3.1236	-0.0493068
chr1	14900000	14910000	3.6035	1.7832	-1.01493
chr1	14910000	14920000	2.1994	3.3054	0.587715
chr1	14920000	14930000	2.5063	1.6578	-0.596289
chr1	14930000	14940000	1.9018	4.2235	1.15107
chr1	14940000	14950000	0.5067	8.571	4.08026
chr1	14950000	14960000	3.3084	5.2568	0.668051
chr1	14960000	14970000	3.3806	4.5513	0.428999
chr1	14970000	14980000	3.2981	2.877	-0.19707
chr1	14980000	14990000	3.0453	3.1921	0.0679215
chr1	14990000	15000000	3.8816	2.2406	-0.792766
chr1	15000000	15010000	3.303	1.435	-1.20273
chr1	15010000	15020000	3.9191	2.3236	-0.754161
chr1	15020000	15030000	2.2176	3.7323	0.751066
chr1	15030000	15040000	3.7895	3.9794	0.0705434
chr1	15040000	15050000	3.0969	3.4218	0.143931
chr1	15050000	15060000	4.7135	1.1151	-2.07963
chr1	15060000	15070000	3.4983	3.3273	-0.0723021
chr1	15070000	15080000	2.9598	2.8542	-0.0524133
chr1	15080000	15090000	2.9816	3.8101	0.353742
chr1	15090000	15100000	3.9473	3.3459	-0.238472
chr1	15100000	15110000	4.458	1.3258	-1.74953
chr1	15110000	15120000	4.3125	2.1494	-1.00459
chr1	15120000	15130000	4.1478	4.2571	0.0375246
chr1	15130000	15140000	6.4544	5.2966	-0.285216
chr1	15140000	15150000	4.7303	3.2253	-0.552498
chr1	15150000	15160000	5.0205	2.5887	-0.955603
chr1	15160000	15170000	3.3054	2.8268	-0.225655
chr1	15170000	15180000	4.1115	3.6892	-0.156357
chr1	15180000	15190000	2.116	7.4018	1.80654
chr1	15190000	15200000	0.8885	3.3072	1.89617
chr1	15200000	15210000	3.6913	2.3579	-0.646626
chr1	15210000	15220000	5.4397	4.322	-0.331828
chr1	15220000	15230000	2.8117	2.1148	-0.410921
chr1	15230000	15240000	3.3858	0.9693	-1.80448
chr1	15240000	15250000	3.6319	2.4128	-0.590016
chr1	15250000	15260000	3.0486	3.4867	0.193715
chr1	15260000	15270000	3.7735	5.8579	0.63448
chr1	15270000	15280000	2.6642	3.0072	0.174718
chr1	15280000	15290000	4.0332	1.2409	-1.70054
chr1	15290000	15300000	3.8589	2.3933	-0.689188
chr1	15300000	15310000	1.3327	3.8297	1.52288
chr1	15310000	15320000	1.5744	3.4654	1.13822
chr1	15320000	15330000	2.3304	4.7822	1.0371
chr1	15330000	15340000	1.8455	3.8218	1.05024
chr1	15340000	15350000	2.8015	3.1981	0.191016
chr1	15350000	15360000	3.7648	2.7906	-0.431998
chr1	15360000	15370000	3.0076	5.7769	0.941683
chr1	15370000	15380000	4.6891	4.398	-0.0924634
chr1	15380000	15390000	5.5534	5.0969	-0.123751
chr1	15390000	15400000	4.0785	1.6266	-1.32618
chr1	15400000	15410000	5.4056	0.5539	-3.28676
chr1	15410000	15420000	1.7623	3.0754	0.803314
chr1	15420000	15430000	3.995	7.3339	0.876385
chr1	15430000	15440000	3.12	4.4258	0.504392
chr1	15440000	15450000	3.8722	5.5866	0.528817
chr1	15450000	15460000	5.5279	3.5841	-0.625121
chr1	15460000	15470000	2.5327	1.2527	-1.01564
chr1	15470000	15480000	3.7237	1.2672	-1.55509
chr1	15480000	15490000	2.7455	2.2788	-0.268795
chr1	15490000	15500000	2.921	1.7089	-0.773394
chr1	15500000	15510000	4.5349	2.8673	-0.661378
chr1	15510000	15520000	0.7804	2.3619	1.59766
chr1	15520000	15530000	1.5504	2.2916	0.563715
chr1	15530000	15540000	1.6903	1.7394	0.0413104
chr1	15540000	15550000	3.2833	2.2464	-0.547532
chr1	15550000	15560000	5.4796	3.3667	-0.702735
chr1	15560000	15570000	3.9012	3.1094	-0.327282
chr1	15570000	15580000	5.159	1.5111	-1.77149
chr1	15580000	15590000	5.6853	2.5844	-1.13741
chr1	15590000	15600000	5.9851	3.6644	-0.707798
chr1	15600000	15610000	2.9467	3.8846	0.398666
chr1	15610000	15620000	2.6326	2.4229	-0.119753
chr1	15620000	15630000	0.0842	2.8969	5.10454
chr1	15630000	15640000	1.854	3.7236	1.00606
chr1	15640000	15650000	3.3006	4.4387	0.427409
chr1	15650000	15660000	1.9426	2.3819	0.294124
chr1	15660000	15670000	1.8807	2.8321	0.590602
chr1	15670000	15680000	3.9134	3.3978	-0.203822
chr1	15680000	15690000	4.2127	2.4779	-0.765627
chr1	15690000	15700000	1.9043	2.5831	0.439843
chr1	15700000	15710000	1.2958	3.3105	1.35321
chr1	15710000	15720000	1.2887	4.1447	1.68535
chr1	15720000	15730000	2.5249	3.2577	0.367627
chr1	15730000	15740000	0.5904	2.8327	2.26241
chr1	15740000	15750000	3.3565	1.9737	-0.766055
chr1	15750000	15760000	3.6114	2.0585	-0.810965
chr1	15760000	15770000	2.1703	1.5001	-0.532836
chr1	15770000	15780000	2.3675	0.7889	-1.58545
chr1	15780000	15790000	1.9359	4.825	1.31752
chr1	15790000	15800000	2.1554	4.8354	1.16568
chr1	15800000	15810000	3.1641	3.2578	0.0421028
chr1	15810000	15820000	1.8497	1.8311	-0.0145807
chr1	15820000	15830000	0.265	0.2788	0.0732382
chr1	15830000	15840000	2.8434	0.2758	-3.36592
chr1	15840000	15850000	2.4933	1.5956	-0.643957
chr1	15850000	15860000	1.2498	2.9287	1.22856
chr1	15860000	15870000	1.1103	1.5479	0.479363
chr1	15870000	15880000	2.7142	3.778	0.477096
chr1	15880000	15890000	2.3627	4.8817	1.04695
chr1	15890000	15900000	1.5228	2.5711	0.755659
chr1	15900000	15910000	2.2936	0.5434	-2.07753
chr1	15910000	15920000	5.1985	0.4387	-3.56679
chr1	15920000	15930000	3.8075	2.1121	-0.850166
chr1	15930000	15940000	6.192	6.9067	0.157591
chr1	15940000	15950000	3.6822	2.629	-0.486054
chr1	15950000	15960000	3.5383	2.9782	-0.248616
chr1	15960000	15970000	3.6351	5.2967	0.543099
chr1	15970000	15980000	3.3315	5.2822	0.664967
chr1	15980000	15990000	1.4794	4.1507	1.48834
chr1	15990000	16000000	3.9681	2.0517	-0.951629
chr1	16000000	16010000	4.4871	2.4254	-0.887561
chr1	16010000	16020000	4.63	1.4351	-1.68986
chr1	16020000	16030000	2.2442	3.2041	0.513718
chr1	16030000	16040000	2.7058	6.3838	1.23836
chr1	16040000	16050000	3.1843	4.0215	0.336757
chr1	16050000	16060000	4.3088	1.7936	-1.26443
chr1	16060000	16070000	5.5988	4.3682	-0.358079
chr1	16070000	16080000	3.7607	4.5409	0.271977
chr1	16080000	16090000	2.209	5.1367	1.21745
chr1	16090000	16100000	2.7837	1.809	-0.621811
chr1	16100000	16110000	4.8647	3.0045	-0.695226
chr1	16110000	16120000	5.0047	1.6928	-1.56387
chr1	16120000	16130000	1.7686	4.5208	1.35397
chr1	16130000	16140000	1.3269	4.2631	1.68384
chr1	16140000	16150000	2.345	2.4844	0.0833095
chr1	16150000	16160000	2.5056	3.3464	0.417454
chr1	16160000	16170000	5.8445	2.6109	-1.16253
chr1	16170000	16180000	2.8347	1.2947	-1.13058
chr1	16180000	16190000	2.1209	0.9316	-1.18689
chr1	16190000	16200000	0.684	2.1421	1.64696
chr1	16200000	16210000	0.4648	3.4177	2.87834
chr1	16210000	16220000	1.7895	4.8622	1.44205
chr1	16220000	16230000	1.261	2.6634	1.0787
chr1	16230000	16240000	3.0979	1.6937	-0.871112
chr1	16240000	16250000	5.4731	0.7424	-2.88209
chr1	16250000	16260000	4.881	1.1356	-2.10372
chr1	16260000	16270000	2.9663	1.7361	-0.772814
chr1	16270000	16280000	1.7338	1.0774	-0.686383
chr1	16280000	16290000	1.5178	1.9443	0.357269
chr1	16290000	16300000	3.7011	6.3407	0.776688
chr1	16300000	16310000	3.5014	8.4966	1.27895
chr1	16310000	16320000	3.1796	3.8977	0.293778
chr1	16320000	16330000	1.748	4.2878	1.29453
chr1	16330000	16340000	2.8599	2.6502	-0.109863
chr1	16340000	16350000	5.3743	1.0517	-2.35335
chr1	16350000	16360000	1.7818	2.2795	0.355382
chr1	16360000	16370000	2.3504	2.604	0.147823
chr1	16370000	16380000	2.5902	2.0469	-0.339623
chr1	16380000	16390000	2.2865	4.165	0.865176
chr1	16390000	16400000	5.1982	3.4463	-0.592964
chr1	16400000	16410000	3.6413	5.0694	0.477361
chr1	16410000	16420000	5.7204	1.437	-1.99306
chr1	16420000	16430000	2.5089	3.6922	0.557426
chr1	16430000	16440000	2.1134	4.4447	1.07252
chr1	16440000	16450000	4.8298	0.0819	-5.88195
chr1	16450000	16460000	3.7908	0.4656	-3.02534
chr1	16460000	16470000	3.8917	6.9885	0.844582
chr1	16470000	16480000	4.2606	5.5406	0.378986
chr1	16480000	16490000	0.469	6.0401	3.68691
chr1	16490000	16500000	1.9879	3.532	0.82924
chr1	16500000	16510000	2.3572	2.9648	0.330861
chr1	16510000	16520000	2.9518	4.7044	0.672416
chr1	16520000	16530000	4.015	3.9139	-0.0367931
chr1	16530000	16540000	3.9098	3.4891	-0.16424
chr1	16540000	16550000	5.1137	6.943	0.441192
chr1	16550000	16560000	8.5699	7.6737	-0.159356
chr1	16560000	16570000	2.8846	4.0312	0.482838
chr1	16570000	16580000	9.8055	4.367	-1.16695
chr1	16580000	16590000	7.5698	4.991	-0.600926
chr1	16590000	16600000	5.9564	5.1969	-0.196789
chr1	16600000	16610000	7.7957	9.405	0.270749
chr1	16610000	16620000	5.2199	7.3886	0.501279
chr1	16620000	16630000	3.5501	5.4267	0.612215
chr1	16630000	16640000	7.0549	12.2218	0.792759
chr1	16640000	16650000	12.0319	10.9171	-0.140275
chr1	16650000	16660000	12.5225	8.1071	-0.627265
chr1	16660000	16670000	8.104	6.1229	-0.404419
chr1	16670000	16680000	2.8392	2.6188	-0.116579
chr1	16680000	16690000	0.7568	2.9144	1.94521
chr1	16690000	16700000	1.5613	1.6242	0.0569815
chr1	16700000	16710000	1.8583	4.7488	1.35358
chr1	16710000	16720000	3.0185	9.0123	1.57806
chr1	16720000	16730000	10.4717	11.287	0.108166
chr1	16730000	16740000	7.6989	3.8777	-0.989451
chr1	16740000	16750000	9.3581	9.3514	-0.00103328
chr1	16750000	16760000	8.1795	9.0263	0.142122
chr1	16760000	16770000	14.5719	8.186	-0.831958
chr1	16770000	16780000	10.5798	10.1785	-0.0557874
chr1	16780000	16790000	10.2202	2.5955	-1.97734
chr1	16790000	16800000	5.4726	0.3098	-4.14282
chr1	16800000	16810000	0	0	0
chr1	16810000	16820000	0	0	0
chr1	16820000	16830000	0	0	0
chr1	16830000	16840000	0	0	0
chr1	16840000	16850000	0.0818	0.0752	-0.121368
chr1	16850000	16860000	2.5875	2.7919	0.109688
chr1	16860000	16870000	4.886	7.9111	0.695224
chr1	16870000	16880000	6.695	4.2909	-0.641804
chr1	16880000	16890000	5.8477	2.4442	-1.25851
chr1	16890000	16900000	3.5668	4.7772	0.421535
chr1	16900000	16910000	2.7069	5.1564	0.929723
chr1	16910000	16920000	2.5388	3.0819	0.279673
chr1	16920000	16930000	4.3858	2.7005	-0.699613
chr1	16930000	16940000	5.6117	7.0514	0.329472
chr1	16940000	16950000	2.4964	5.3833	1.10864
chr1	16950000	16960000	3.3658	3.6926	0.133688
chr1	16960000	16970000	3.487	0.631	-2.46627
chr1	16970000	16980000	1.1607	2.379	1.03536
chr1	16980000	16990000	0	3.0233	24.8496
chr1	16990000	17000000	1.1699	2.5536	1.12615
chr1	17000000	17010000	0.6874	3.3666	2.29207
chr1	17010000	17020000	3.1653	2.1058	-0.587974
chr1	17020000	17030000	3.5804	1.2814	-1.4824
chr1	17030000	17040000	3.5572	1.6886	-1.07491
chr1	17040000	17050000	3.7082	5.5239	0.574968
chr1	17050000	17060000	2.2023	3.1555	0.518858
chr1	17060000	17070000	2.2062	3.1412	0.509752
chr1	17070000	17080000	1.6941	2.352	0.473369
chr1	17080000	17090000	4.2976	2.0256	-1.08518
chr1	17090000	17100000	6.01	2.0591	-1.54535
chr1	17100000	17110000	2.2676	3.6106	0.671072
chr1	17110000	17120000	2.0578	4.3836	1.09101
chr1	17120000	17130000	0.637	2.6148	2.03734
chr1	17130000	17140000	2.2102	2.8718	0.377778
chr1	17140000	17150000	2.7159	3.2781	0.271429
chr1	17150000	17160000	3.2104	4.3505	0.438428
chr1	17160000	17170000	4.9285	3.4847	-0.500114
chr1	17170000	17180000	2.0269	7.3152	1.85162
chr1	17180000	17190000	2.7399	4.1227	0.589466
chr1	17190000	17200000	3.5084	2.7361	-0.358692
chr1	17200000	17210000	3.0964	4.5658	0.560276
chr1	17210000	17220000	1.3759	1.3032	-0.0783171
chr1	17220000	17230000	1.4353	4.9324	1.78094
chr1	17230000	17240000	2.228	4.9222	1.14355
chr1	17240000	17250000	3.1502	6.451	1.03408
chr1	17250000	17260000	3.1663	3.6193	0.192913
chr1	17260000	17270000	4.3987	3.1661	-0.47437
chr1	17270000	17280000	2.2455	1.8879	-0.250254
chr1	17280000	17290000	4.8064	1.8475	-1.37938
chr1	17290000	17300000	6.9831	3.882	-0.847067
chr1	17300000	17310000	5.767	2.7451	-1.07096
chr1	17310000	17320000	2.424	2.7139	0.162978
chr1	17320000	17330000	0.8803	1.7305	0.975122
chr1	17330000	17340000	3.3056	3.6237	0.132551
chr1	17340000	17350000	6.9422	6.1135	-0.183394
chr1	17350000	17360000	3.5708	3.9123	0.13177
chr1	17360000	17370000	3.6107	2.8904	-0.321009
chr1	17370000	17380000	2.4605	0.8224	-1.58104
chr1	17380000	17390000	3.7902	1.9251	-0.977341
chr1	17390000	17400000	5.8383	1.9464	-1.58474
chr1	17400000	17410000	3.4558	4.7066	0.445666
chr1	17410000	17420000	1.5748	1.9351	0.297239
chr1	17420000	17430000	3.3463	2.5213	-0.408399
chr1	17430000	17440000	6.0267	3.4118	-0.820835
chr1	17440000	17450000	2.1759	5.8133	1.41775
chr1	17450000	17460000	1.025	2.8826	1.49175
chr1	17460000	17470000	3.9104	2.6118	-0.582272
chr1	17470000	17480000	2.9321	2.2657	-0.371977
chr1	17480000	17490000	3.2462	1.8128	-0.840532
chr1	17490000	17500000	3.0189	4.1819	0.470136
chr1	17500000	17510000	2.196	6.8814	1.64782
chr1	17510000	17520000	1.9973	3.1021	0.635194
chr1	17520000	17530000	2.0479	2.0037	-0.0314787
chr1	17530000	17540000	1.5444	3.228	1.06359
chr1	17540000	17550000	1.649	3.1552	0.93614
chr1	17550000	17560000	3.3664	2.8441	-0.243234
chr1	17560000	17570000	2.8712	3.3763	0.233789
chr1	17570000	17580000	1.964	1.639	-0.260979
chr1	17580000	17590000	3.5853	2.3265	-0.623933
chr1	17590000	17600000	0.6224	3.5796	2.52388
chr1	17600000	17610000	4.1656	5.6698	0.444774
chr1	17610000	17620000	5.044	2.6123	-0.949248
chr1	17620000	17630000	1.7537	1.5472	-0.180742
chr1	17630000	17640000	1.6767	0.1458	-3.52356
chr1	17640000	17650000	2.2937	1.4649	-0.646874
chr1	17650000	17660000	2.6387	2.8972	0.134832
chr1	17660000	17670000	3.1265	3.5393	0.178916
chr1	17670000	17680000	6.4426	2.6663	-1.2728
chr1	17680000	17690000	8.2983	4.6454	-0.837013
chr1	17690000	17700000	4.4633	1.9472	-1.19671
chr1	17700000	17710000	3.1419	2.7021	-0.217556
chr1	17710000	17720000	5.2257	2.6738	-0.966733
chr1	17720000	17730000	4.1195	3.7066	-0.152373
chr1	17730000	17740000	1.4304	5.2315	1.87081
chr1	17740000	17750000	6.3521	5.1719	-0.296539
chr1	17750000	17760000	6.8855	6.6503	-0.050142
chr1	17760000	17770000	10.9383	4.7258	-1.21076
chr1	17770000	17780000	5.0179	2.6998	-0.894231
chr1	17780000	17790000	3.7729	3.289	-0.198025
chr1	17790000	17800000	3.6222	4.7373	0.387199
chr1	17800000	17810000	2.7423	2.7934	0.0266358
chr1	17810000	17820000	3.8684	2.92	-0.405769
chr1	17820000	17830000	1.0842	5.3965	2.31539
chr1	17830000	17840000	3.7245	2.5198	-0.563738
chr1	17840000	17850000	5.7259	0.6022	-3.24919
chr1	17850000	17860000	2.9023	2.774	-0.0652289
chr1	17860000	17870000	2.1548	1.907	-0.176249
chr1	17870000	17880000	3.2131	3.452	0.103467
chr1	17880000	17890000	2.4541	4.1351	0.752728
chr1	17890000	17900000	2.8273	5.2524	0.893552
chr1	17900000	17910000	3.2209	2.249	-0.51818
chr1	17910000	17920000	6.1553	0.3016	-4.35112
chr1	17920000	17930000	7.7256	2.1685	-1.83295
chr1	17930000	17940000	5.9432	4.5507	-0.385151
chr1	17940000	17950000	2.7396	2.7164	-0.0122693
chr1	17950000	17960000	2.9412	3.091	0.0716688
chr1	17960000	17970000	2.9508	4.8547	0.718276
chr1	17970000	17980000	2.6262	2.9587	0.171987
chr1	17980000	17990000	4.4394	1.9347	-1.19825
chr1	17990000	18000000	3.2831	2.0111	-0.707074
chr1	18000000	18010000	3.5763	2.7919	-0.35722
chr1	18010000	18020000	3.8846	3.6808	-0.0777467
chr1	18020000	18030000	1.9255	3.157	0.713321
chr1	18030000	18040000	2.2644	0.979	-1.20975
chr1	18040000	18050000	2.2854	3.2134	0.491654
chr1	18050000	18060000	5.3843	0.7585	-2.82754
chr1	18060000	18070000	4.5026	5.2019	0.20828
chr1	18070000	18080000	3.8649	7.6119	0.977826
chr1	18080000	18090000	5.1498	4.8305	-0.0923439
chr1	18090000	18100000	2.8389	3.2846	0.210386
chr1	18100000	18110000	5.0695	1.3947	-1.86189
chr1	18110000	18120000	3.9091	3.0287	-0.368138
chr1	18120000	18130000	3.4526	4.3127	0.320908
chr1	18130000	18140000	0.4556	1.2131	1.41286
chr1	18140000	18150000	2.1459	1.689	-0.345414
chr1	18150000	18160000	4.5492	2.6693	-0.769151
chr1	18160000	18170000	3.1261	4.145	0.407008
chr1	18170000	18180000	4.8642	3.4111	-0.511965
chr1	18180000	18190000	5.0223	1.8282	-1.45792
chr1	18190000	18200000	3.6429	1.7205	-1.08226
chr1	18200000	18210000	4.3435	2.0466	-1.08563
chr1	18210000	18220000	4.352	2.952	-0.559986
chr1	18220000	18230000	4.4629	4.4553	-0.0024589
chr1	18230000	18240000	4.5076	2.8021	-0.685851
chr1	18240000	18250000	8.468	5.3032	-0.675158
chr1	18250000	18260000	5.5975	2.6873	-1.05863
chr1	18260000	18270000	4.2637	2.6692	-0.675699
chr1	18270000	18280000	3.539	2.9685	-0.253608
chr1	18280000	18290000	4.0966	1.2148	-1.75371
chr1	18290000	18300000	3.6943	4.3304	0.229199
chr1	18300000	18310000	4.9843	5.734	0.202151
chr1	18310000	18320000	4.3374	5.0673	0.224387
chr1	18320000	18330000	5.9724	4.403	-0.439824
chr1	18330000	18340000	3.0015	6.3863	1.0893
chr1	18340000	18350000	3.828	5.0849	0.409629
chr1	18350000	18360000	6.152	4.3665	-0.494578
chr1	18360000	18370000	4.4486	4.2445	-0.0677568
chr1	18370000	18380000	4.2112	2.5574	-0.719554
chr1	18380000	18390000	2.8456	1.7401	-0.709563
chr1	18390000	18400000	3.7653	5.6441	0.583979
chr1	18400000	18410000	4.9111	2.0431	-1.26529
chr1	18410000	18420000	4.3961	2.5408	-0.790941
chr1	18420000	18430000	7.1902	2.868	-1.32599
chr1	18430000	18440000	7.3201	4.0298	-0.861155
chr1	18440000	18450000	3.5793	3.8714	0.113178
chr1	18450000	18460000	4.6446	3.6448	-0.349715
chr1	18460000	18470000	5.7607	4.0348	-0.513747
chr1	18470000	18480000	3.5409	3.337	-0.0855644
chr1	18480000	18490000	6.1265	1.0145	-2.59429
chr1	18490000	18500000	2.1887	2.3554	0.105898
chr1	18500000	18510000	0.7864	3.3021	2.07005
chr1	18510000	18520000	1.5929	0.91	-0.807717
chr1	18520000	18530000	2.8791	0	-24.7791
chr1	18530000	18540000	1.6255	2.0418	0.328958
chr1	18540000	18550000	4.0369	4.6318	0.198325
chr1	18550000	18560000	6.1803	4.8606	-0.346542
chr1	18560000	18570000	3.8083	2.5297	-0.590181
chr1	18570000	18580000	2.3824	4.2163	0.823562
chr1	18580000	18590000	6.27	0.8806	-2.83191
chr1	18590000	18600000	2.0135	1.5675	-0.36124
chr1	18600000	18610000	2.7454	4.3578	0.666584
chr1	18610000	18620000	2.7532	8.2134	1.57687
chr1	18620000	18630000	0.83	6.0752	2.87175
chr1	18630000	18640000	3.371	2.8512	-0.241607
chr1	18640000	18650000	4.5181	4.8907	0.114325
chr1	18650000	18660000	3.7096	3.2954	-0.17081
chr1	18660000	18670000	1.8275	5.0942	1.47898
chr1	18670000	18680000	1.9492	4.1148	1.07794
chr1	18680000	18690000	3.7111	6.7414	0.861201
chr1	18690000	18700000	5.9301	4.3549	-0.445417
chr1	18700000	18710000	4.8563	1.3733	-1.82221
chr1	18710000	18720000	5.2986	1.9287	-1.45798
chr1	18720000	18730000	3.3306	6.7135	1.01128
chr1	18730000	18740000	3.1938	4.26	0.415579
chr1	18740000	18750000	5.8243	5.2658	-0.145432
chr1	18750000	18760000	3.7607	4.336	0.205364
chr1	18760000	18770000	5.0437	2.6479	-0.929634
chr1	18770000	18780000	3.5542	2.9033	-0.291831
chr1	18780000	18790000	2.3975	2.8508	0.249836
chr1	18790000	18800000	2.9421	5.9776	1.02272
chr1	18800000	18810000	2.1325	5.1736	1.27862
chr1	18810000	18820000	2.3006	5.3704	1.22302
chr1	18820000	18830000	0.5609	4.7478	3.08144
chr1	18830000	18840000	4.6647	0.5749	-3.0204
chr1	18840000	18850000	7.1809	3.3828	-1.08595
chr1	18850000	18860000	3.383	3.529	0.0609563
chr1	18860000	18870000	3.3814	2.1814	-0.632366
chr1	18870000	18880000	3.2381	5.0538	0.642221
chr1	18880000	18890000	2.4182	4.4192	0.869852
chr1	18890000	18900000	0.6869	3.9156	2.51106
chr1	18900000	18910000	2.2992	2.5592	0.154561
chr1	18910000	18920000	1.2469	5.2618	2.07721
chr1	18920000	18930000	1.7629	1.9637	0.155624
chr1	18930000	18940000	1.659	0.1139	-3.86447
chr1	18940000	18950000	6.29	2.6136	-1.26702
chr1	18950000	18960000	6.0732	6.6404	0.128813
chr1	18960000	18970000	4.6993	4.8591	0.0482433
chr1	18970000	18980000	3.4981	4.3091	0.300815
chr1	18980000	18990000	1.5287	1.8174	0.249571
chr1	18990000	19000000	3.0914	1.919	-0.687906
chr1	19000000	19010000	5.105	1.3041	-1.96886
chr1	19010000	19020000	1.4875	4.1542	1.48168
chr1	19020000	19030000	2.5841	6.3235	1.29106
chr1	19030000	19040000	1.0536	2.7997	1.40994
chr1	19040000	19050000	0.8903	4.8316	2.44014
chr1	19050000	19060000	1.6689	4.0066	1.26348
chr1	19060000	19070000	3.1056	0.9837	-1.65858
chr1	19070000	19080000	5.3644	0.9889	-2.43952
chr1	19080000	19090000	6.917	3.6261	-0.931728
chr1	19090000	19100000	6.3492	2.8921	-1.13446
chr1	19100000	19110000	5.1909	6.811	0.391882
chr1	19110000	19120000	8.2932	6.3897	-0.376181
chr1	19120000	19130000	6.3863	3.7719	-0.759689
chr1	19130000	19140000	4.6217	3.0513	-0.599
chr1	19140000	19150000	5.3138	1.5621	-1.76626
chr1	19150000	19160000	5.2848	3.9373	-0.424642
chr1	19160000	19170000	1.272	3.6205	1.50909
chr1	19170000	19180000	2.0643	2.0708	0.00453557
chr1	19180000	19190000	2.8815	1.9544	-0.560094
chr1	19190000	19200000	3.5257	4.5508	0.36821
chr1	19200000	19210000	1.4948	4.834	1.69326
chr1	19210000	19220000	0.4192	4.7707	3.50849
chr1	19220000	19230000	0.5793	4.0115	2.79176
chr1	19230000	19240000	1.6986	4.3605	1.36015
chr1	19240000	19250000	2.1539	3.6702	0.768907
chr1	19250000	19260000	3.2235	4.7142	0.548385
chr1	19260000	19270000	4.0027	4.8722	0.2836
chr1	19270000	19280000	5.0094	3.9298	-0.350182
chr1	19280000	19290000	4.9326	1.4552	-1.76113
chr1	19290000	19300000	4.1433	0.0094	-8.78389
chr1	19300000	19310000	3.7274	2.7259	-0.451437
chr1	19310000	19320000	1.886	1.7703	-0.0913358
chr1	19320000	19330000	2.8795	3.0381	0.077351
chr1	19330000	19340000	2.8533	1.3597	-1.06934
chr1	19340000	19350000	2.7147	1.853	-0.55093
chr1	19350000	19360000	4.1128	2.2253	-0.886121
chr1	19360000	19370000	7.134	2.7377	-1.38175
chr1	19370000	19380000	6.3537	3.9127	-0.699432
chr1	19380000	19390000	4.687	4.0634	-0.205977
chr1	19390000	19400000	3.8813	5.6452	0.540485
chr1	19400000	19410000	1.9323	3.3344	0.787108
chr1	19410000	19420000	5.0727	1.8047	-1.49099
chr1	19420000	19430000	4.5547	1.6965	-1.42479
chr1	19430000	19440000	5.593	2.773	-1.01217
chr1	19440000	19450000	5.3944	4.5019	-0.260928
chr1	19450000	19460000	0.7242	4.6773	2.69122
chr1	19460000	19470000	0.9292	1.8812	1.01759
chr1	19470000	19480000	1.6355	0.5756	-1.50659
chr1	19480000	19490000	3.342	1.7916	-0.899463
chr1	19490000	19500000	4.7316	3.2392	-0.546691
chr1	19500000	19510000	1.8077	2.7193	0.58908
chr1	19510000	19520000	2.3891	2.678	0.164689
chr1	19520000	19530000	3.29	3.5763	0.12038
chr1	19530000	19540000	1.6635	0.8054	-1.04644
chr1	19540000	19550000	1.667	0.7569	-1.13908
chr1	19550000	19560000	1.7541	2.5052	0.514195
chr1	19560000	19570000	3.3025	3.946	0.256832
chr1	19570000	19580000	1.6076	3.5623	1.1479
chr1	19580000	19590000	0.8802	4.9213	2.48314
chr1	19590000	19600000	0.1472	6.0615	5.36382
chr1	19600000	19610000	0.8396	3.5579	2.08325
chr1	19610000	19620000	2.3062	3.7289	0.693232
chr1	19620000	19630000	6.689	2.3977	-1.48014
chr1	19630000	19640000	2.7092	2.4299	-0.15697
chr1	19640000	19650000	2.1219	0.6976	-1.60488
chr1	19650000	19660000	1.2331	1.0958	-0.170305
chr1	19660000	19670000	2.6255	4.4293	0.754486
chr1	19670000	19680000	3.6561	3.929	0.103857
chr1	19680000	19690000	4.4156	0.7051	-2.64671
chr1	19690000	19700000	5.1752	1.7228	-1.58686
chr1	19700000	19710000	5.9619	3.8076	-0.64689
chr1	19710000	19720000	4.5332	3.2366	-0.486051
chr1	19720000	19730000	3.809	1.4141	-1.42953
chr1	19730000	19740000	2.6936	0.3725	-2.85422
chr1	19740000	19750000	2.6138	1.4162	-0.884124
chr1	19750000	19760000	2.0168	1.9598	-0.0413616
chr1	19760000	19770000	3.4335	0.5117	-2.74631
chr1	19770000	19780000	1.6671	1.6629	-0.00363923
chr1	19780000	19790000	4.0442	1.4363	-1.4935
chr1	19790000	19800000	4.9475	2.9088	-0.766276
chr1	19800000	19810000	3.5708	3.9953	0.162057
chr1	19810000	19820000	4.6953	0.5569	-3.07573
chr1	19820000	19830000	4.1291	2.1659	-0.930861
chr1	19830000	19840000	3.7006	4.6166	0.319072
chr1	19840000	19850000	1.7178	3.3164	0.949056
chr1	19850000	19860000	4.2356	2.6396	-0.682247
chr1	19860000	19870000	5.3663	3.8738	-0.470178
chr1	19870000	19880000	2.5756	2.9272	0.184613
chr1	19880000	19890000	3.0678	4.1719	0.4435
chr1	19890000	19900000	3.4955	1.2631	-1.46853
chr1	19900000	19910000	3.6354	3.2673	-0.154015
chr1	19910000	19920000	4.7295	1.873	-1.33634
chr1	19920000	19930000	2.5539	0.1179	-4.43707
chr1	19930000	19940000	3.4053	2.2766	-0.580901
chr1	19940000	19950000	3.8494	8.8258	1.19709
chr1	19950000	19960000	4.6076	5.6013	0.281746
chr1	19960000	19970000	8.1621	3.0466	-1.42174
chr1	19970000	19980000	6.9593	2.1897	-1.66821
[truncated: 306,841+ more rows]
