# Supplementary material for: Genomic and transcriptomic analyses reveal a tandem amplification unit of 11 genes and mutations in mismatch repair genes in methotrexate-resistant HT-29 cells
Source: Exp Mol Med. 2021 Sep 14;53(9):1344–55. doi: 10.1038/s12276-021-00668-x (PMC8492700; doi:10.1038/s12276-021-00668-x)
Supplement: Supplementary file 5 — Supplementary Data 4 [file 12276_2021_668_MOESM5_ESM.xlsx]

## Sheet: Sheet1
Supplementary Data 4. The detected mutations in MTX resistant HT-29
Chr	Start	End	Ref	Alt	Func.refGene	Gene.refGene
chr1	14522	14522	G	A	ncRNA_exonic	WASH7P
chr1	14542	14542	A	G	ncRNA_exonic	WASH7P
chr1	14574	14574	A	G	ncRNA_exonic	WASH7P
chr1	14590	14590	G	A	ncRNA_exonic	WASH7P
chr1	14599	14599	T	A	ncRNA_exonic	WASH7P
chr1	14604	14604	A	G	ncRNA_exonic	WASH7P
chr1	14610	14610	T	C	ncRNA_exonic	WASH7P
chr1	14653	14653	C	T	ncRNA_exonic	WASH7P
chr1	14907	14907	A	G	ncRNA_intronic	WASH7P
chr1	14930	14930	A	G	ncRNA_intronic	WASH7P
chr1	15118	15118	A	G	ncRNA_intronic	WASH7P
chr1	15211	15211	T	G	ncRNA_intronic	WASH7P
chr1	15274	15274	A	T	ncRNA_intronic	WASH7P
chr1	15447	15447	A	G	ncRNA_intronic	WASH7P
chr1	15903	15903	-	C	ncRNA_exonic	WASH7P
chr1	15906	15906	A	G	ncRNA_exonic	WASH7P
chr1	16014	16014	C	T	ncRNA_intronic	WASH7P
chr1	16068	16068	T	C	ncRNA_intronic	WASH7P
chr1	16125	16125	T	G	ncRNA_intronic	WASH7P
chr1	16257	16257	G	C	ncRNA_intronic	WASH7P
chr1	16298	16298	C	T	ncRNA_intronic	WASH7P
chr1	16378	16378	T	C	ncRNA_intronic	WASH7P
chr1	16495	16495	G	C	ncRNA_intronic	WASH7P
chr1	16534	16534	C	T	ncRNA_intronic	WASH7P
chr1	16949	16949	A	C	ncRNA_exonic	WASH7P
chr1	17020	17020	G	A	ncRNA_exonic	WASH7P
chr1	17375	17375	A	G	ncRNA_exonic	MIR6859-1;MIR6859-2;MIR6859-3;MIR6859-4
chr1	17385	17385	G	A	ncRNA_exonic	MIR6859-1;MIR6859-2;MIR6859-3;MIR6859-4
chr1	17406	17406	C	T	ncRNA_exonic	MIR6859-1;MIR6859-2;MIR6859-3;MIR6859-4
chr1	17594	17594	C	T	ncRNA_intronic	WASH7P
chr1	18353	18353	C	T	ncRNA_exonic	WASH7P
chr1	19217	19217	G	C	ncRNA_intronic	WASH7P
chr1	19322	19322	C	T	ncRNA_intronic	WASH7P
chr1	19355	19355	G	A	ncRNA_intronic	WASH7P
chr1	19391	19391	G	A	ncRNA_intronic	WASH7P
chr1	20129	20129	C	T	ncRNA_intronic	WASH7P
chr1	20166	20166	A	G	ncRNA_intronic	WASH7P
chr1	20191	20191	T	G	ncRNA_intronic	WASH7P
chr1	20207	20207	G	A	ncRNA_intronic	WASH7P
chr1	20212	20212	A	G	ncRNA_intronic	WASH7P
chr1	20235	20235	G	A	ncRNA_intronic	WASH7P
chr1	20392	20392	G	A	ncRNA_intronic	WASH7P
chr1	21503	21503	G	T	ncRNA_intronic	WASH7P
chr1	22011	22011	G	A	ncRNA_intronic	WASH7P
chr1	22012	22012	A	G	ncRNA_intronic	WASH7P
chr1	22113	22113	T	G	ncRNA_intronic	WASH7P
chr1	24786	24786	G	A	ncRNA_exonic	WASH7P
chr1	26161	26161	T	A	ncRNA_intronic	WASH7P
chr1	28558	28558	C	T	ncRNA_intronic	WASH7P
chr1	28563	28563	A	G	ncRNA_intronic	WASH7P
chr1	98993	98993	G	A	intergenic	OR4F5;LOC729737
chr1	101895	101895	G	A	intergenic	OR4F5;LOC729737
chr1	118617	118617	T	C	intergenic	OR4F5;LOC729737
chr1	122872	122872	T	G	intergenic	OR4F5;LOC729737
chr1	126113	126113	C	A	intergenic	OR4F5;LOC729737
chr1	127491	127491	T	G	intergenic	OR4F5;LOC729737
chr1	127573	127573	G	A	intergenic	OR4F5;LOC729737
chr1	129285	129285	G	A	intergenic	OR4F5;LOC729737
chr1	133129	133129	G	A	intergenic	OR4F5;LOC729737
chr1	133483	133483	G	T	intergenic	OR4F5;LOC729737
chr1	134266	134266	G	A	downstream	LOC729737
chr1	135982	135982	A	G	ncRNA_exonic	LOC729737
chr1	136048	136048	C	T	ncRNA_exonic	LOC729737
chr1	136052	136052	T	C	ncRNA_exonic	LOC729737
chr1	136145	136145	T	C	ncRNA_exonic	LOC729737
chr1	136168	136168	T	C	ncRNA_exonic	LOC729737
chr1	136176	136176	T	C	ncRNA_exonic	LOC729737
chr1	136178	136178	T	C	ncRNA_exonic	LOC729737
chr1	136179	136179	T	C	ncRNA_exonic	LOC729737
chr1	136218	136218	T	C	ncRNA_exonic	LOC729737
chr1	136359	136359	A	G	ncRNA_exonic	LOC729737
chr1	136360	136360	C	G	ncRNA_exonic	LOC729737
chr1	136361	136361	A	G	ncRNA_exonic	LOC729737
chr1	136378	136378	T	C	ncRNA_exonic	LOC729737
chr1	136437	136437	T	C	ncRNA_exonic	LOC729737
chr1	136475	136475	T	C	ncRNA_exonic	LOC729737
chr1	136645	136645	G	C	ncRNA_exonic	LOC729737
chr1	136817	136817	T	C	ncRNA_exonic	LOC729737
chr1	137287	137287	G	A	ncRNA_exonic	LOC729737
chr1	137342	137342	G	C	ncRNA_exonic	LOC729737
chr1	137552	137552	T	C	ncRNA_exonic	LOC729737
chr1	137622	137622	G	A	ncRNA_exonic	LOC729737
chr1	137635	137635	T	C	ncRNA_exonic	LOC729737
chr1	137636	137636	T	C	ncRNA_exonic	LOC729737
chr1	137825	137825	G	A	ncRNA_exonic	LOC729737
chr1	137923	137923	C	T	ncRNA_exonic	LOC729737
chr1	138156	138156	G	T	ncRNA_exonic	LOC729737
chr1	138593	138593	G	T	ncRNA_exonic	LOC729737
chr1	139213	139213	A	G	ncRNA_exonic	LOC729737
chr1	139233	139233	C	A	ncRNA_exonic	LOC729737
chr1	139883	139885	TAT	-	ncRNA_intronic	LOC729737
chr1	140038	140038	C	G	ncRNA_intronic	LOC729737
chr1	140685	140685	T	C	upstream	LOC729737
chr1	140708	140708	T	C	upstream	LOC729737
chr1	140711	140711	T	C	upstream	LOC729737
chr1	155800	155800	C	T	intergenic	LOC729737;MIR6859-4
chr1	159031	159032	CC	-	intergenic	LOC729737;MIR6859-4
chr1	172595	172595	G	A	intergenic	LOC729737;MIR6859-4
chr1	184246	184246	T	C	intergenic	LOC729737;MIR6859-4
chr1	185194	185194	G	C	intergenic	LOC729737;MIR6859-4
chr1	185428	185428	A	G	intergenic	LOC729737;MIR6859-4
chr1	185451	185451	A	G	intergenic	LOC729737;MIR6859-4
chr1	185454	185454	G	A	intergenic	LOC729737;MIR6859-4
chr1	185497	185497	G	A	intergenic	LOC729737;MIR6859-4
chr1	185536	185536	G	C	intergenic	LOC729737;MIR6859-4
chr1	185711	185711	A	G	intergenic	LOC729737;MIR6859-4
chr1	185795	185795	G	T	intergenic	LOC729737;MIR6859-4
chr1	185968	185968	A	G	intergenic	LOC729737;MIR6859-4
chr1	186536	186536	C	T	intergenic	LOC729737;MIR6859-4
chr1	186664	186664	G	A	intergenic	LOC729737;MIR6859-4
chr1	186810	186810	C	G	intergenic	LOC729737;MIR6859-4
chr1	186835	186835	A	G	intergenic	LOC729737;MIR6859-4
chr1	187019	187019	G	A	downstream	MIR6859-1;MIR6859-2;MIR6859-3;MIR6859-4
chr1	187102	187102	C	G	downstream	MIR6859-1;MIR6859-2;MIR6859-3;MIR6859-4
chr1	187204	187204	G	A	downstream	MIR6859-1;MIR6859-2;MIR6859-3;MIR6859-4
chr1	187210	187210	G	A	downstream	MIR6859-1;MIR6859-2;MIR6859-3;MIR6859-4
chr1	187485	187485	G	A	downstream	MIR6859-1;MIR6859-2;MIR6859-3;MIR6859-4
chr1	187497	187497	G	A	downstream	MIR6859-1;MIR6859-2;MIR6859-3;MIR6859-4
chr1	189022	189022	A	G	intergenic	MIR6859-4;FAM138D
chr1	189234	189234	C	T	intergenic	MIR6859-4;FAM138D
chr1	189269	189269	T	A	intergenic	MIR6859-4;FAM138D
chr1	189331	189331	G	C	intergenic	MIR6859-4;FAM138D
chr1	189393	189394	CC	-	intergenic	MIR6859-4;FAM138D
chr1	190311	190311	C	T	intergenic	MIR6859-4;FAM138D
chr1	190729	190729	C	T	intergenic	MIR6859-4;FAM138D
chr1	190768	190768	G	A	intergenic	MIR6859-4;FAM138D
chr1	191086	191086	C	T	intergenic	MIR6859-4;FAM138D
chr1	191748	191748	G	A	intergenic	MIR6859-4;FAM138D
chr1	191870	191870	C	A	intergenic	MIR6859-4;FAM138D
chr1	191910	191910	C	T	intergenic	MIR6859-4;FAM138D
chr1	191944	191944	G	A	intergenic	MIR6859-4;FAM138D
chr1	192025	192025	G	A	intergenic	MIR6859-4;FAM138D
chr1	192027	192027	T	G	intergenic	MIR6859-4;FAM138D
chr1	192039	192039	G	T	intergenic	MIR6859-4;FAM138D
chr1	192472	192472	A	C	intergenic	MIR6859-4;FAM138D
chr1	192481	192481	A	C	intergenic	MIR6859-4;FAM138D
chr1	192754	192754	G	A	intergenic	MIR6859-4;FAM138D
chr1	194455	194455	C	T	intergenic	MIR6859-4;FAM138D
chr1	195407	195407	G	C	intergenic	MIR6859-4;FAM138D
chr1	199107	199107	G	T	intergenic	MIR6859-4;FAM138D
chr1	200087	200087	G	C	intergenic	MIR6859-4;FAM138D
chr1	258896	258896	A	G	intergenic	FAM138D;OR4F29
chr1	258966	258966	G	A	intergenic	FAM138D;OR4F29
chr1	258967	258967	G	A	intergenic	FAM138D;OR4F29
chr1	258973	258973	G	A	intergenic	FAM138D;OR4F29
chr1	268130	268130	G	T	intergenic	FAM138D;OR4F29
chr1	348031	348031	G	C	intergenic	FAM138D;OR4F29
chr1	456432	456432	A	C	intergenic	OR4F29;LOC100132062
chr1	495005	495005	T	C	ncRNA_exonic	LOC100132062;LOC100132287
chr1	495039	495039	G	A	ncRNA_exonic	LOC100132062;LOC100132287
chr1	495043	495043	G	T	ncRNA_exonic	LOC100132062;LOC100132287
chr1	497142	497142	C	T	intergenic	LOC100132062;LOC101928626
chr1	497156	497156	G	A	intergenic	LOC100132062;LOC101928626
chr1	497209	497209	G	C	intergenic	LOC100132062;LOC101928626
chr1	501598	501598	C	G	intergenic	LOC100132062;LOC101928626
chr1	501614	501614	G	T	intergenic	LOC100132062;LOC101928626
chr1	502904	502904	T	C	intergenic	LOC100132062;LOC101928626
chr1	503139	503148	TATATATATA	-	intergenic	LOC100132062;LOC101928626
chr1	505074	505074	C	T	intergenic	LOC100132062;LOC101928626
chr1	505172	505172	T	G	intergenic	LOC100132062;LOC101928626
chr1	505717	505717	T	C	intergenic	LOC100132062;LOC101928626
chr1	505721	505721	T	C	intergenic	LOC100132062;LOC101928626
chr1	511685	511685	T	C	intergenic	LOC100132062;LOC101928626
chr1	512094	512094	T	C	intergenic	LOC100132062;LOC101928626
chr1	512113	512113	T	C	intergenic	LOC100132062;LOC101928626
chr1	512301	512301	T	C	intergenic	LOC100132062;LOC101928626
chr1	629218	629218	A	G	upstream	LOC101928626
chr1	629274	629274	G	A	upstream	LOC101928626
chr1	629482	629482	T	C	upstream	LOC101928626
chr1	629488	629488	T	C	upstream	LOC101928626
chr1	629626	629626	T	C	upstream	LOC101928626
chr1	629906	629906	C	T	upstream	LOC101928626
chr1	630026	630026	C	T	intergenic	LOC101928626;MIR6723
chr1	630074	630074	T	C	intergenic	LOC101928626;MIR6723
chr1	630084	630084	T	C	intergenic	LOC101928626;MIR6723
chr1	630110	630110	T	C	intergenic	LOC101928626;MIR6723
chr1	630128	630128	G	A	intergenic	LOC101928626;MIR6723
chr1	630161	630161	A	G	intergenic	LOC101928626;MIR6723
chr1	630211	630211	C	T	intergenic	LOC101928626;MIR6723
chr1	630317	630317	A	G	intergenic	LOC101928626;MIR6723
chr1	630490	630490	T	C	intergenic	LOC101928626;MIR6723
chr1	630521	630521	G	A	intergenic	LOC101928626;MIR6723
chr1	630557	630557	T	C	intergenic	LOC101928626;MIR6723
chr1	630596	630596	C	T	intergenic	LOC101928626;MIR6723
chr1	630641	630641	A	G	intergenic	LOC101928626;MIR6723
chr1	630644	630644	G	A	intergenic	LOC101928626;MIR6723
chr1	630668	630668	G	A	intergenic	LOC101928626;MIR6723
chr1	630991	630991	A	G	intergenic	LOC101928626;MIR6723
chr1	631010	631010	T	C	intergenic	LOC101928626;MIR6723
chr1	631064	631064	-	C	intergenic	LOC101928626;MIR6723
chr1	631193	631193	A	G	intergenic	LOC101928626;MIR6723
chr1	631412	631412	T	C	downstream	MIR6723
chr1	631436	631436	C	A	downstream	MIR6723
chr1	631469	631469	G	A	downstream	MIR6723
chr1	631536	631536	A	G	downstream	MIR6723
chr1	631553	631553	A	G	downstream	MIR6723
chr1	631580	631580	T	C	downstream	MIR6723
chr1	631622	631622	T	C	downstream	MIR6723
chr1	631653	631653	T	C	downstream	MIR6723
chr1	631682	631682	C	T	downstream	MIR6723
chr1	631712	631712	T	C	downstream	MIR6723
chr1	631739	631739	A	C	downstream	MIR6723
chr1	631811	631811	C	T	downstream	MIR6723
chr1	631862	631862	G	A	downstream	MIR6723
chr1	632106	632106	T	C	downstream	MIR6723
chr1	632109	632109	T	C	downstream	MIR6723
chr1	632199	632199	C	T	downstream	MIR6723
chr1	632317	632317	G	A	downstream	MIR6723
chr1	632403	632403	T	C	ncRNA_exonic	MIR6723
chr1	632427	632427	T	C	upstream	MIR6723
chr1	632487	632487	A	G	upstream	MIR6723
chr1	632692	632692	A	G	upstream	MIR6723
chr1	632821	632821	T	C	upstream	MIR6723
chr1	632876	632876	C	T	upstream	MIR6723
chr1	632981	632981	T	C	upstream	MIR6723
chr1	633039	633039	T	C	upstream	MIR6723
chr1	633062	633062	T	C	upstream	MIR6723
chr1	633083	633083	A	G	upstream	MIR6723
chr1	633192	633192	G	A	upstream	MIR6723
chr1	633236	633236	A	G	upstream	MIR6723
chr1	633311	633311	T	C	upstream	MIR6723
chr1	633323	633323	A	G	upstream	MIR6723
chr1	633338	633338	C	T	upstream	MIR6723
chr1	633372	633372	T	C	upstream	MIR6723
chr1	633561	633561	A	G	intergenic	MIR6723;OR4F29
chr1	633624	633624	T	C	intergenic	MIR6723;OR4F29
chr1	633630	633630	T	C	intergenic	MIR6723;OR4F29
chr1	633672	633672	C	T	intergenic	MIR6723;OR4F29
chr1	633714	633714	A	G	intergenic	MIR6723;OR4F29
chr1	633824	633824	T	C	intergenic	MIR6723;OR4F29
chr1	633846	633846	C	A	intergenic	MIR6723;OR4F29
chr1	633870	633870	G	A	intergenic	MIR6723;OR4F29
chr1	633887	633887	G	A	intergenic	MIR6723;OR4F29
chr1	634112	634112	T	C	intergenic	MIR6723;OR4F29
chr1	634224	634224	G	A	intergenic	MIR6723;OR4F29
chr1	634229	634229	A	C	intergenic	MIR6723;OR4F29
chr1	634244	634244	T	C	intergenic	MIR6723;OR4F29
chr1	634337	634337	T	C	intergenic	MIR6723;OR4F29
chr1	634423	634423	G	A	intergenic	MIR6723;OR4F29
chr1	634429	634429	A	G	intergenic	MIR6723;OR4F29
chr1	634430	634430	A	T	intergenic	MIR6723;OR4F29
chr1	634431	634431	C	T	intergenic	MIR6723;OR4F29
chr1	634494	634494	C	T	intergenic	MIR6723;OR4F29
chr1	634498	634498	C	G	intergenic	MIR6723;OR4F29
chr1	634603	634603	G	A	intergenic	MIR6723;OR4F29
chr1	634646	634646	-	T	intergenic	MIR6723;OR4F29
chr1	634679	634679	T	C	intergenic	MIR6723;OR4F29
chr1	634696	634696	T	C	intergenic	MIR6723;OR4F29
chr1	634699	634699	C	T	intergenic	MIR6723;OR4F29
chr1	634709	634709	C	T	intergenic	MIR6723;OR4F29
chr1	634714	634714	G	A	intergenic	MIR6723;OR4F29
chr1	634717	634717	A	G	intergenic	MIR6723;OR4F29
chr1	634798	634798	G	A	intergenic	MIR6723;OR4F29
chr1	634867	634867	T	C	intergenic	MIR6723;OR4F29
chr1	726821	726821	G	A	ncRNA_exonic	LOC100133331
chr1	726899	726899	T	C	ncRNA_exonic	LOC100133331
chr1	726933	726933	T	C	ncRNA_exonic	LOC100133331
chr1	727034	727034	C	T	ncRNA_exonic	LOC100133331
chr1	727038	727038	T	C	ncRNA_exonic	LOC100133331
chr1	727131	727131	T	C	ncRNA_exonic	LOC100133331
chr1	727154	727154	T	C	ncRNA_exonic	LOC100133331
chr1	727162	727162	T	C	ncRNA_exonic	LOC100133331
chr1	727164	727164	T	C	ncRNA_exonic	LOC100133331
chr1	727165	727165	T	C	ncRNA_exonic	LOC100133331
chr1	727242	727242	G	A	ncRNA_exonic	LOC100133331
chr1	727267	727267	T	C	ncRNA_exonic	LOC100133331
chr1	727364	727364	T	C	ncRNA_exonic	LOC100133331
chr1	727377	727377	T	C	ncRNA_exonic	LOC100133331
chr1	727494	727494	T	C	ncRNA_exonic	LOC100133331
chr1	727717	727717	G	C	ncRNA_exonic	LOC100133331
chr1	738867	738867	C	T	intergenic	LOC100133331;LOC100288069
chr1	740856	740856	T	C	intergenic	LOC100133331;LOC100288069
chr1	740991	740991	T	C	intergenic	LOC100133331;LOC100288069
chr1	740995	740995	T	C	intergenic	LOC100133331;LOC100288069
chr1	741047	741047	T	C	intergenic	LOC100133331;LOC100288069
chr1	741050	741050	T	C	intergenic	LOC100133331;LOC100288069
chr1	744224	744224	C	A	intergenic	LOC100133331;LOC100288069
chr1	744225	744225	C	T	intergenic	LOC100133331;LOC100288069
chr1	744250	744250	A	T	intergenic	LOC100133331;LOC100288069
chr1	744357	744357	G	C	intergenic	LOC100133331;LOC100288069
chr1	744764	744764	A	C	intergenic	LOC100133331;LOC100288069
chr1	744866	744866	G	A	intergenic	LOC100133331;LOC100288069
chr1	744977	744977	C	T	intergenic	LOC100133331;LOC100288069
chr1	759079	759079	T	C	intergenic	LOC100133331;LOC100288069
chr1	778406	778406	-	GCT	ncRNA_exonic	LOC100288069
chr1	779047	779047	G	A	upstream	LOC100288069
chr1	783175	783175	T	C	intergenic	LOC100288069;FAM87B
chr1	785417	785417	G	A	intergenic	LOC100288069;FAM87B
chr1	791564	791564	C	A	intergenic	LOC100288069;FAM87B
chr1	791564	791564	-	GAATGGAATG	intergenic	LOC100288069;FAM87B
chr1	792461	792461	G	A	intergenic	LOC100288069;FAM87B
chr1	792779	792779	C	T	intergenic	LOC100288069;FAM87B
chr1	792862	792862	C	G	intergenic	LOC100288069;FAM87B
chr1	794299	794299	C	G	intergenic	LOC100288069;FAM87B
chr1	794707	794707	T	C	intergenic	LOC100288069;FAM87B
chr1	796338	796338	T	C	intergenic	LOC100288069;FAM87B
chr1	796652	796652	A	C	intergenic	LOC100288069;FAM87B
chr1	798969	798969	T	C	intergenic	LOC100288069;FAM87B
chr1	799081	799081	-	A	intergenic	LOC100288069;FAM87B
chr1	799082	799082	G	A	intergenic	LOC100288069;FAM87B
chr1	799571	799571	A	G	intergenic	LOC100288069;FAM87B
chr1	800909	800909	T	A	intergenic	LOC100288069;FAM87B
chr1	801142	801142	A	T	intergenic	LOC100288069;FAM87B
chr1	801143	801143	T	C	intergenic	LOC100288069;FAM87B
chr1	802360	802360	G	A	intergenic	LOC100288069;FAM87B
chr1	803830	803830	A	G	intergenic	LOC100288069;FAM87B
chr1	804148	804148	G	A	intergenic	LOC100288069;FAM87B
chr1	806631	806631	T	C	intergenic	LOC100288069;FAM87B
chr1	812975	812975	A	T	intergenic	LOC100288069;FAM87B
chr1	813498	813498	G	T	intergenic	LOC100288069;FAM87B
chr1	817186	817186	G	A	upstream	FAM87B
chr1	817341	817341	A	G	upstream	FAM87B
chr1	818045	818045	T	C	ncRNA_exonic	FAM87B
chr1	818094	818094	C	G	ncRNA_exonic	FAM87B
chr1	818161	818161	G	A	ncRNA_exonic	FAM87B
chr1	820395	820395	A	G	downstream	FAM87B
chr1	820560	820560	C	T	downstream	FAM87B
chr1	821000	821000	T	A	intergenic	FAM87B;LINC00115
chr1	823216	823216	C	T	intergenic	FAM87B;LINC00115
chr1	823224	823224	C	T	intergenic	FAM87B;LINC00115
chr1	823913	823913	T	A	intergenic	FAM87B;LINC00115
chr1	825767	825767	T	C	downstream	LINC00115
chr1	826352	826352	C	T	ncRNA_exonic	LINC00115
chr1	826372	826372	C	T	ncRNA_exonic	LINC00115
chr1	826893	826893	G	A	ncRNA_exonic	LINC00115
chr1	827209	827209	G	C	ncRNA_exonic	LINC00115
chr1	827212	827212	C	G	ncRNA_exonic	LINC00115
chr1	827221	827221	T	C	ncRNA_exonic	LINC00115
chr1	827252	827252	T	A	ncRNA_exonic	LINC00115
chr1	834449	834449	C	A	ncRNA_intronic	LINC01128
chr1	835506	835506	G	A	ncRNA_intronic	LINC01128
chr1	836587	836587	G	A	ncRNA_intronic	LINC01128
chr1	839801	839801	A	G	ncRNA_intronic	LINC01128
chr1	840046	840046	G	A	ncRNA_intronic	LINC01128
chr1	840279	840279	A	G	ncRNA_intronic	LINC01128
chr1	841742	841742	A	T	ncRNA_exonic	LINC01128
chr1	842922	842922	-	CT	ncRNA_exonic	LINC01128
chr1	843189	843189	A	G	ncRNA_exonic	LINC01128
chr1	843365	843365	A	G	ncRNA_exonic	LINC01128
chr1	843942	843942	A	G	ncRNA_intronic	LINC01128
chr1	844531	844531	-	TT	ncRNA_intronic	LINC01128
chr1	845405	845405	T	A	ncRNA_intronic	LINC01128
chr1	847601	847601	C	T	ncRNA_intronic	LINC01128
chr1	847924	847924	T	C	ncRNA_intronic	LINC01128
chr1	847938	847938	A	G	ncRNA_intronic	LINC01128
chr1	849670	849670	G	A	ncRNA_intronic	LINC01128
chr1	850867	850867	G	A	ncRNA_intronic	LINC01128
chr1	851615	851615	G	A	ncRNA_intronic	LINC01128
chr1	851741	851741	T	A	ncRNA_intronic	LINC01128
chr1	851755	851755	A	G	ncRNA_intronic	LINC01128
chr1	851771	851771	G	A	ncRNA_intronic	LINC01128
chr1	851882	851882	C	G	ncRNA_intronic	LINC01128
chr1	852019	852019	G	T	ncRNA_exonic	LINC01128
chr1	852226	852226	G	T	ncRNA_intronic	LINC01128
chr1	852305	852305	G	T	ncRNA_intronic	LINC01128
chr1	852464	852464	C	T	ncRNA_intronic	LINC01128
chr1	854134	854134	A	-	ncRNA_exonic	LINC01128
chr1	855316	855316	-	AT	ncRNA_exonic	LINC01128
chr1	855379	855380	TA	-	ncRNA_exonic	LINC01128
chr1	855811	855811	G	A	ncRNA_exonic	LINC01128
chr1	856883	856883	A	G	ncRNA_exonic	LINC01128
chr1	857100	857100	C	T	ncRNA_exonic	LINC01128
chr1	862094	862094	G	T	intergenic	LINC01128;FAM41C
chr1	869379	869379	C	T	ncRNA_intronic	FAM41C
chr1	895427	895427	G	C	intergenic	FAM41C;LOC100130417
chr1	907445	907445	A	G	intergenic	FAM41C;LOC100130417
chr1	908025	908025	A	G	intergenic	FAM41C;LOC100130417
chr1	908122	908122	C	T	intergenic	FAM41C;LOC100130417
chr1	910958	910958	A	G	intergenic	FAM41C;LOC100130417
chr1	911018	911018	G	A	intergenic	FAM41C;LOC100130417
chr1	911221	911221	T	-	intergenic	FAM41C;LOC100130417
chr1	912111	912111	G	A	intergenic	FAM41C;LOC100130417
chr1	913275	913275	G	-	intergenic	FAM41C;LOC100130417
chr1	913358	913358	C	T	intergenic	FAM41C;LOC100130417
chr1	914618	914618	A	G	intergenic	FAM41C;LOC100130417
chr1	914682	914682	A	T	intergenic	FAM41C;LOC100130417
chr1	915810	915810	G	A	intergenic	FAM41C;LOC100130417
chr1	915824	915824	G	C	downstream	LOC100130417
chr1	916119	916119	A	G	downstream	LOC100130417
chr1	916377	916377	A	G	downstream	LOC100130417
chr1	917284	917284	C	T	ncRNA_exonic	LOC100130417
chr1	917378	917378	G	C	ncRNA_exonic	LOC100130417
chr1	917859	917859	A	G	ncRNA_intronic	LOC100130417
chr1	918870	918870	A	G	ncRNA_exonic	LOC100130417
chr1	920661	920661	G	A	upstream	LOC100130417
chr1	920719	920719	T	G	intergenic	LOC100130417;SAMD11
chr1	920728	920728	A	G	intergenic	LOC100130417;SAMD11
chr1	920949	920949	C	G	intergenic	LOC100130417;SAMD11
chr1	922348	922348	T	G	intergenic	LOC100130417;SAMD11
chr1	925141	925141	C	A	upstream	SAMD11
chr1	926428	926428	A	G	intronic	SAMD11
chr1	926744	926744	A	G	intronic	SAMD11
chr1	927003	927003	C	T	intronic	SAMD11
chr1	927009	927009	A	G	intronic	SAMD11
chr1	931540	931540	A	G	intronic	SAMD11
chr1	933797	933797	T	C	intronic	SAMD11
chr1	942451	942451	T	C	exonic	SAMD11
chr1	944011	944011	G	A	exonic	SAMD11
chr1	944296	944296	G	A	UTR3	NOC2L;SAMD11
chr1	944307	944307	T	C	UTR3	NOC2L;SAMD11
chr1	944858	944858	A	G	intronic	NOC2L
chr1	945260	945260	C	-	intronic	NOC2L
chr1	946653	946653	G	A	intronic	NOC2L
chr1	947423	947423	A	G	intronic	NOC2L
chr1	948245	948245	A	G	intronic	NOC2L
chr1	950626	950626	T	C	intronic	NOC2L
chr1	951437	951437	C	T	intronic	NOC2L
chr1	952421	952421	A	G	exonic	NOC2L
chr1	953259	953259	T	C	exonic	NOC2L
chr1	953279	953279	T	C	exonic	NOC2L
chr1	954258	954258	G	C	intronic	NOC2L
chr1	954333	954333	C	A	intronic	NOC2L
chr1	954724	954724	G	A	intronic	NOC2L
chr1	955641	955641	G	A	intronic	NOC2L
chr1	957365	957365	G	A	intronic	NOC2L
chr1	957900	957900	G	A	intronic	NOC2L
chr1	958251	958251	A	G	intronic	NOC2L
chr1	958339	958339	G	A	intronic	NOC2L
chr1	959510	959510	-	AGAC	upstream	NOC2L
chr1	959751	959756	GCCAGC	-	upstream	KLHL17;NOC2L
chr1	960326	960326	G	A	upstream	KLHL17
chr1	961096	961096	A	G	intronic	KLHL17
chr1	961945	961945	G	C	exonic	KLHL17
chr1	962184	962184	T	C	intronic	KLHL17
chr1	962943	962943	T	C	intronic	KLHL17
chr1	965125	965125	G	C	exonic	KLHL17
chr1	965350	965350	G	A	UTR3	KLHL17
chr1	965592	965592	T	G	UTR3	KLHL17
chr1	965643	965643	T	C	UTR3	KLHL17
chr1	965667	965668	CC	-	UTR3	KLHL17
chr1	966179	966179	G	A	upstream;downstream	PLEKHN1;KLHL17
chr1	966227	966227	C	G	upstream;downstream	PLEKHN1;KLHL17
chr1	966272	966272	A	G	upstream;downstream	PLEKHN1;KLHL17
chr1	967617	967617	G	A	intronic	PLEKHN1
chr1	967941	967941	G	A	intronic	PLEKHN1
chr1	968046	968046	C	T	intronic	PLEKHN1
chr1	969377	969377	-	TG	intronic	PLEKHN1
chr1	969664	969665	AT	-	intronic	PLEKHN1
chr1	969780	969780	C	T	intronic	PLEKHN1
chr1	969785	969785	A	G	intronic	PLEKHN1
chr1	971791	971791	G	-	intronic	PLEKHN1
chr1	973858	973858	G	C	exonic	PLEKHN1
chr1	973929	973929	T	C	exonic	PLEKHN1
chr1	974039	974039	C	T	exonic	PLEKHN1
chr1	974388	974388	A	G	intronic	PLEKHN1
chr1	975014	975014	C	T	UTR3	PLEKHN1
chr1	975058	975058	A	G	UTR3	PLEKHN1
chr1	975093	975093	G	A	UTR3	PLEKHN1
chr1	975102	975102	-	A	UTR3	PLEKHN1
chr1	975523	975523	T	C	UTR3	PERM1
chr1	975555	975555	G	A	UTR3	PERM1
chr1	976215	976215	A	G	exonic	PERM1
chr1	978812	978812	G	C	intronic	PERM1
chr1	979496	979496	T	C	exonic	PERM1
chr1	979847	979847	A	G	exonic	PERM1
chr1	981210	981210	G	A	intronic	PERM1
chr1	981680	981680	C	G	intronic	PERM1
chr1	982260	982260	G	A	upstream	PERM1
chr1	982858	982858	C	G	upstream	PERM1
chr1	985260	985260	C	T	intergenic	PERM1;HES4
chr1	985268	985268	T	C	intergenic	PERM1;HES4
chr1	985353	985353	T	C	intergenic	PERM1;HES4
chr1	985597	985597	T	C	intergenic	PERM1;HES4
chr1	986190	986190	T	C	intergenic	PERM1;HES4
chr1	986925	986925	-	C	intergenic	PERM1;HES4
chr1	987103	987103	T	C	intergenic	PERM1;HES4
chr1	987696	987696	A	G	intergenic	PERM1;HES4
chr1	988819	988819	-	GAGTGTTTCGGGAGTTCTGGGTTGATTGTTTCTGGAGTTCAGGGTT	intergenic	PERM1;HES4
chr1	988988	988988	C	T	intergenic	PERM1;HES4
chr1	989223	989223	T	C	intergenic	PERM1;HES4
chr1	989249	989249	A	G	intergenic	PERM1;HES4
chr1	989518	989518	C	A	intergenic	PERM1;HES4
chr1	990172	990172	T	-	intergenic	PERM1;HES4
chr1	990304	990304	T	C	intergenic	PERM1;HES4
chr1	990921	990921	A	G	intergenic	PERM1;HES4
chr1	990971	990971	C	T	intergenic	PERM1;HES4
chr1	991051	991051	A	T	intergenic	PERM1;HES4
chr1	991241	991241	A	C	intergenic	PERM1;HES4
chr1	991588	991588	C	T	intergenic	PERM1;HES4
chr1	991929	991929	T	C	intergenic	PERM1;HES4
chr1	992151	992151	-	T	intergenic	PERM1;HES4
chr1	992993	992993	A	G	intergenic	PERM1;HES4
chr1	993140	993140	A	G	intergenic	PERM1;HES4
chr1	993198	993198	G	A	intergenic	PERM1;HES4
chr1	993456	993456	C	T	intergenic	PERM1;HES4
chr1	993602	993602	-	C	intergenic	PERM1;HES4
chr1	993810	993810	A	G	intergenic	PERM1;HES4
chr1	993936	993936	C	T	intergenic	PERM1;HES4
chr1	993941	993941	A	C	intergenic	PERM1;HES4
chr1	993947	993947	A	G	intergenic	PERM1;HES4
chr1	994185	994185	G	T	intergenic	PERM1;HES4
chr1	995153	995153	C	G	intergenic	PERM1;HES4
chr1	995187	995187	A	G	intergenic	PERM1;HES4
chr1	995371	995371	C	G	intergenic	PERM1;HES4
chr1	995512	995512	T	C	intergenic	PERM1;HES4
chr1	995634	995634	A	G	intergenic	PERM1;HES4
chr1	995677	995677	C	T	intergenic	PERM1;HES4
chr1	995786	995786	A	G	intergenic	PERM1;HES4
chr1	995982	995982	G	A	intergenic	PERM1;HES4
chr1	996120	996120	C	T	intergenic	PERM1;HES4
chr1	996128	996128	T	A	intergenic	PERM1;HES4
chr1	997238	997238	C	G	intergenic	PERM1;HES4
chr1	998719	998719	G	C	downstream	HES4
chr1	998726	998726	A	G	downstream	HES4
chr1	998750	998750	G	C	downstream	HES4
chr1	1000291	1000291	C	G	upstream	HES4
chr1	1002736	1002736	T	G	intergenic	HES4;ISG15
chr1	1002833	1002833	A	G	intergenic	HES4;ISG15
chr1	1004625	1004625	A	G	intergenic	HES4;ISG15
chr1	1005429	1005429	-	A	intergenic	HES4;ISG15
chr1	1005904	1005904	C	T	intergenic	HES4;ISG15
chr1	1005954	1005954	G	A	intergenic	HES4;ISG15
chr1	1006159	1006159	C	T	intergenic	HES4;ISG15
chr1	1008088	1008088	T	C	intergenic	HES4;ISG15
chr1	1008307	1008307	G	C	intergenic	HES4;ISG15
chr1	1008527	1008527	C	G	intergenic	HES4;ISG15
chr1	1009083	1009083	A	G	intergenic	HES4;ISG15
chr1	1009184	1009184	T	C	intergenic	HES4;ISG15
chr1	1009427	1009427	A	G	intergenic	HES4;ISG15
chr1	1009494	1009494	A	G	intergenic	HES4;ISG15
chr1	1009504	1009504	A	G	intergenic	HES4;ISG15
chr1	1009587	1009587	A	G	intergenic	HES4;ISG15
chr1	1009593	1009593	A	G	intergenic	HES4;ISG15
chr1	1009601	1009601	A	G	intergenic	HES4;ISG15
chr1	1009716	1009716	C	T	intergenic	HES4;ISG15
chr1	1009731	1009731	C	T	intergenic	HES4;ISG15
chr1	1009808	1009808	A	G	intergenic	HES4;ISG15
chr1	1009897	1009897	A	G	intergenic	HES4;ISG15
chr1	1009918	1009918	A	G	intergenic	HES4;ISG15
chr1	1009924	1009924	A	G	intergenic	HES4;ISG15
chr1	1009974	1009974	A	G	intergenic	HES4;ISG15
chr1	1010094	1010094	C	T	intergenic	HES4;ISG15
chr1	1010232	1010232	C	T	intergenic	HES4;ISG15
chr1	1010259	1010259	A	G	intergenic	HES4;ISG15
chr1	1010321	1010321	A	G	intergenic	HES4;ISG15
chr1	1010482	1010485	TTAT	-	intergenic	HES4;ISG15
chr1	1010748	1010748	T	-	intergenic	HES4;ISG15
chr1	1010755	1010755	T	G	intergenic	HES4;ISG15
chr1	1011654	1011654	G	A	intergenic	HES4;ISG15
chr1	1012158	1012158	C	T	intergenic	HES4;ISG15
chr1	1012798	1012798	A	G	upstream	ISG15
chr1	1012879	1012879	A	G	upstream	ISG15
chr1	1012882	1012882	A	G	upstream	ISG15
chr1	1013041	1013041	-	AAC	upstream	ISG15
chr1	1013312	1013312	G	A	upstream	ISG15
chr1	1013466	1013466	-	A	upstream	ISG15
chr1	1013490	1013490	C	G	UTR5	ISG15
chr1	1013541	1013541	T	C	UTR5	ISG15
chr1	1013855	1013855	G	A	intronic	ISG15
chr1	1014228	1014228	G	A	exonic	ISG15
chr1	1014274	1014274	A	G	exonic	ISG15
chr1	1014545	1014545	C	T	downstream	ISG15
chr1	1014863	1014863	A	C	downstream	ISG15
chr1	1015336	1015336	A	T	downstream	ISG15
chr1	1017262	1017262	G	A	intergenic	ISG15;AGRN
chr1	1017366	1017366	C	T	intergenic	ISG15;AGRN
chr1	1018298	1018298	T	C	intergenic	ISG15;AGRN
chr1	1018365	1018365	A	G	intergenic	ISG15;AGRN
chr1	1018652	1018652	C	G	intergenic	ISG15;AGRN
chr1	1018754	1018754	G	A	intergenic	ISG15;AGRN
chr1	1020217	1020217	G	T	exonic	AGRN
chr1	1020239	1020239	G	C	exonic	AGRN
chr1	1021725	1021725	A	G	intronic	AGRN
chr1	1021740	1021740	G	C	intronic	AGRN
chr1	1021791	1021791	A	G	intronic	AGRN
chr1	1022260	1022260	C	T	exonic	AGRN
chr1	1023351	1023351	A	G	intronic	AGRN
chr1	1024462	1024462	C	T	intronic	AGRN
chr1	1026447	1026447	G	A	intronic	AGRN
chr1	1026703	1026703	C	T	intronic	AGRN
chr1	1027511	1027511	C	T	intronic	AGRN
chr1	1027869	1027869	C	T	intronic	AGRN
chr1	1029898	1029898	T	C	intronic	AGRN
chr1	1032846	1032846	C	A	intronic	AGRN
chr1	1034279	1034279	G	A	intronic	AGRN
chr1	1035740	1035740	G	A	intronic	AGRN
chr1	1035844	1035844	A	G	intronic	AGRN
chr1	1035987	1035987	T	C	intronic	AGRN
chr1	1036754	1036754	C	T	intronic	AGRN
chr1	1036800	1036800	G	A	intronic	AGRN
chr1	1037534	1037534	G	A	intronic	AGRN
chr1	1037956	1037956	A	G	intronic	AGRN
chr1	1037997	1037997	G	A	intronic	AGRN
chr1	1038078	1038078	C	T	intronic	AGRN
chr1	1038288	1038288	A	G	intronic	AGRN
chr1	1038800	1038800	G	T	intronic	AGRN
chr1	1038819	1038819	C	T	intronic	AGRN
chr1	1038845	1038845	A	G	intronic	AGRN
chr1	1038916	1038916	A	G	intronic	AGRN
chr1	1038975	1038975	G	A	intronic	AGRN
chr1	1038976	1038976	T	C	intronic	AGRN
chr1	1039114	1039114	G	T	intronic	AGRN
chr1	1039190	1039190	T	G	intronic	AGRN
chr1	1039282	1039282	G	T	intronic	AGRN
chr1	1039411	1039411	-	GGG	intronic	AGRN
chr1	1039514	1039514	C	T	intronic	AGRN
chr1	1039753	1039753	T	A	intronic	AGRN
chr1	1040322	1040322	A	G	intronic	AGRN
chr1	1041350	1041350	C	T	exonic	AGRN
chr1	1041950	1041950	T	C	intronic	AGRN
chr1	1042190	1042190	G	A	intronic	AGRN
chr1	1042400	1042400	C	T	intronic	AGRN
chr1	1042813	1042813	G	A	intronic	AGRN
chr1	1044057	1044057	C	T	intronic	AGRN
chr1	1045080	1045080	G	A	intronic	AGRN
chr1	1045707	1045707	A	G	intronic	AGRN
chr1	1046551	1046551	A	G	exonic	AGRN
chr1	1047064	1047064	A	G	intronic	AGRN
chr1	1047082	1047082	T	C	intronic	AGRN
chr1	1047133	1047133	T	C	intronic	AGRN
chr1	1047342	1047342	A	G	exonic	AGRN
chr1	1047561	1047561	T	C	intronic	AGRN
chr1	1047614	1047614	T	C	exonic	AGRN
chr1	1049480	1049480	C	T	intronic	AGRN
chr1	1050080	1050080	T	C	intronic	AGRN
chr1	1050658	1050658	G	C	intronic	AGRN
chr1	1050906	1050906	C	T	intronic	AGRN
chr1	1051063	1051063	C	T	intronic	AGRN
chr1	1051820	1051820	C	T	intronic	AGRN
chr1	1052290	1052290	T	G	intronic	AGRN
chr1	1052636	1052636	T	C	intronic	AGRN
chr1	1053123	1053123	A	T	intronic	AGRN
chr1	1053552	1053552	G	C	intronic	AGRN
chr1	1054081	1054081	G	A	intronic	AGRN
chr1	1055000	1055000	C	T	UTR3	AGRN
chr1	1055037	1055037	T	C	UTR3	AGRN
chr1	1055137	1055137	C	T	UTR3	AGRN
chr1	1055393	1055393	C	T	UTR3	AGRN
chr1	1055426	1055426	G	A	UTR3	AGRN
chr1	1055563	1055563	G	C	UTR3	AGRN
chr1	1055604	1055604	G	A	UTR3	AGRN
chr1	1059011	1059011	G	T	intergenic	AGRN;RNF223
chr1	1060101	1060101	T	G	intergenic	AGRN;RNF223
chr1	1062028	1062028	T	C	intergenic	AGRN;RNF223
chr1	1062082	1062082	G	C	intergenic	AGRN;RNF223
chr1	1063015	1063015	A	G	intergenic	AGRN;RNF223
chr1	1063121	1063121	G	C	intergenic	AGRN;RNF223
chr1	1063202	1063202	G	C	intergenic	AGRN;RNF223
chr1	1063662	1063663	TG	-	intergenic	AGRN;RNF223
chr1	1064776	1064776	C	T	intergenic	AGRN;RNF223
chr1	1065797	1065797	G	C	intergenic	AGRN;RNF223
chr1	1067007	1067007	A	G	intergenic	AGRN;RNF223
chr1	1067159	1067159	G	A	intergenic	AGRN;RNF223
chr1	1067552	1067552	C	G	intergenic	AGRN;RNF223
chr1	1067673	1067673	C	T	intergenic	AGRN;RNF223
chr1	1068249	1068249	C	T	intergenic	AGRN;RNF223
chr1	1070426	1070426	C	T	intergenic	AGRN;RNF223
chr1	1071610	1071610	G	A	downstream	RNF223
chr1	1071823	1071823	A	G	exonic	RNF223
chr1	1071842	1071842	G	T	exonic	RNF223
chr1	1072052	1072052	G	A	exonic	RNF223
chr1	1073854	1073854	T	C	intronic	RNF223
chr1	1074098	1074098	G	C	UTR5	RNF223
chr1	1077193	1077193	T	G	intergenic	RNF223;C1orf159
chr1	1079877	1079877	A	G	intergenic	RNF223;C1orf159
chr1	1080336	1080336	G	A	intergenic	RNF223;C1orf159
chr1	1081649	1081649	C	G	downstream	C1orf159
chr1	1081961	1081961	G	T	UTR3	C1orf159
chr1	1082207	1082207	C	T	UTR3	C1orf159
chr1	1082764	1082764	T	C	UTR3	C1orf159
chr1	1083182	1083182	C	T	intronic	C1orf159
chr1	1083324	1083324	A	G	intronic	C1orf159
chr1	1083795	1083795	C	G	intronic	C1orf159
chr1	1083800	1083800	T	C	intronic	C1orf159
chr1	1084461	1084461	G	A	intronic	C1orf159
chr1	1084602	1084602	T	C	intronic	C1orf159
chr1	1084604	1084604	A	T	intronic	C1orf159
chr1	1085026	1085026	T	C	intronic	C1orf159
chr1	1085543	1085543	-	G	intronic	C1orf159
chr1	1085966	1085966	A	G	exonic	C1orf159
chr1	1086035	1086035	A	G	intronic	C1orf159
chr1	1086203	1086203	A	C	intronic	C1orf159
chr1	1086315	1086315	A	G	intronic	C1orf159
chr1	1086657	1086657	C	T	intronic	C1orf159
chr1	1087765	1087765	G	A	intronic	C1orf159
chr1	1087930	1087930	T	C	intronic	C1orf159
chr1	1088064	1088064	C	G	intronic	C1orf159
chr1	1089921	1089921	T	C	intronic	C1orf159
chr1	1091327	1091327	C	A	intronic	C1orf159
chr1	1091421	1091421	T	A	intronic	C1orf159
chr1	1091559	1091559	G	A	UTR5	C1orf159
chr1	1092465	1092465	T	G	intronic	C1orf159
chr1	1092466	1092466	T	C	intronic	C1orf159
chr1	1092879	1092879	C	T	intronic	C1orf159
chr1	1093037	1093037	-	A	intronic	C1orf159
chr1	1094425	1094425	A	G	intronic	C1orf159
chr1	1095185	1095185	C	T	intronic	C1orf159
chr1	1095253	1095253	G	A	intronic	C1orf159
chr1	1096160	1096160	A	G	intronic	C1orf159
chr1	1096332	1096332	T	C	intronic	C1orf159
chr1	1096414	1096414	T	C	intronic	C1orf159
chr1	1096593	1096593	C	T	intronic	C1orf159
chr1	1096597	1096597	A	T	intronic	C1orf159
chr1	1096804	1096804	A	G	intronic	C1orf159
chr1	1097574	1097574	A	G	intronic	C1orf159
chr1	1098129	1098129	T	C	intronic	C1orf159
chr1	1098214	1098214	T	C	intronic	C1orf159
chr1	1098216	1098216	T	C	intronic	C1orf159
chr1	1098246	1098246	C	G	intronic	C1orf159
chr1	1098614	1098614	C	T	intronic	C1orf159
chr1	1098619	1098619	C	T	intronic	C1orf159
chr1	1098820	1098820	T	C	intronic	C1orf159
chr1	1098862	1098862	T	C	intronic	C1orf159
chr1	1098863	1098863	C	T	intronic	C1orf159
chr1	1098868	1098868	T	C	intronic	C1orf159
chr1	1098893	1098893	T	C	intronic	C1orf159
chr1	1099189	1099189	A	G	intronic	C1orf159
chr1	1099202	1099202	G	A	intronic	C1orf159
chr1	1101317	1101317	T	C	intronic	C1orf159
chr1	1101358	1101358	T	C	intronic	C1orf159
chr1	1101361	1101361	T	C	intronic	C1orf159
chr1	1101374	1101374	T	C	intronic	C1orf159
chr1	1101375	1101375	T	C	intronic	C1orf159
chr1	1101383	1101383	T	C	intronic	C1orf159
chr1	1101401	1101401	T	C	intronic	C1orf159
chr1	1101579	1101579	T	C	intronic	C1orf159
chr1	1101923	1101923	T	C	intronic	C1orf159
chr1	1101933	1101933	A	G	intronic	C1orf159
chr1	1102523	1102523	T	C	intronic	C1orf159
chr1	1102536	1102536	T	C	intronic	C1orf159
chr1	1102735	1102735	T	C	intronic	C1orf159
chr1	1102741	1102741	T	C	intronic	C1orf159
chr1	1103805	1103805	C	T	intronic	C1orf159
chr1	1103836	1103836	T	C	intronic	C1orf159
chr1	1103888	1103888	T	C	intronic	C1orf159
chr1	1103953	1103953	T	C	intronic	C1orf159
chr1	1103954	1103954	T	C	intronic	C1orf159
chr1	1104633	1104633	T	C	intronic	C1orf159
chr1	1104646	1104646	T	C	intronic	C1orf159
chr1	1104695	1104695	T	C	intronic	C1orf159
chr1	1105092	1105092	C	T	intronic	C1orf159
chr1	1105336	1105336	T	C	intronic	C1orf159
chr1	1105384	1105384	T	C	intronic	C1orf159
chr1	1105414	1105414	G	A	intronic	C1orf159
chr1	1105444	1105444	T	C	intronic	C1orf159
chr1	1105605	1105605	C	G	intronic	C1orf159
chr1	1105627	1105627	A	G	intronic	C1orf159
chr1	1106320	1106320	A	G	intronic	C1orf159
chr1	1107147	1107147	G	C	intronic	C1orf159
chr1	1107293	1107293	C	T	intronic	C1orf159
chr1	1107547	1107547	G	T	intronic	C1orf159
chr1	1107882	1107882	T	C	intronic	C1orf159
chr1	1110093	1110093	G	A	intronic	C1orf159
chr1	1112806	1112806	T	C	intronic	C1orf159
chr1	1112881	1112881	A	G	intronic	C1orf159
chr1	1112937	1112937	T	C	intronic	C1orf159
chr1	1112951	1112951	T	C	intronic	C1orf159
chr1	1113121	1113121	G	A	intronic	C1orf159
chr1	1113149	1113149	T	C	intronic	C1orf159
chr1	1113152	1113152	T	C	intronic	C1orf159
chr1	1113318	1113318	T	C	intronic	C1orf159
chr1	1114049	1114049	T	C	intronic	C1orf159
chr1	1114081	1114081	T	C	intronic	C1orf159
chr1	1114570	1114570	A	G	intronic	C1orf159
chr1	1125228	1125228	G	A	intergenic	C1orf159;LINC01342
chr1	1129422	1129422	T	C	intergenic	C1orf159;LINC01342
chr1	1129599	1129599	C	T	intergenic	C1orf159;LINC01342
chr1	1129916	1129916	T	C	intergenic	C1orf159;LINC01342
chr1	1130075	1130075	T	C	intergenic	C1orf159;LINC01342
chr1	1130173	1130173	T	C	intergenic	C1orf159;LINC01342
chr1	1130181	1130181	T	C	intergenic	C1orf159;LINC01342
chr1	1130879	1130879	G	C	intergenic	C1orf159;LINC01342
chr1	1130902	1130902	A	G	intergenic	C1orf159;LINC01342
chr1	1131008	1131008	-	T	intergenic	C1orf159;LINC01342
chr1	1131023	1131023	T	C	intergenic	C1orf159;LINC01342
chr1	1131545	1131545	T	C	intergenic	C1orf159;LINC01342
chr1	1131566	1131566	A	G	intergenic	C1orf159;LINC01342
chr1	1131572	1131572	A	G	intergenic	C1orf159;LINC01342
chr1	1131573	1131573	T	C	intergenic	C1orf159;LINC01342
chr1	1132217	1132218	AG	-	intergenic	C1orf159;LINC01342
chr1	1132294	1132294	-	GG	intergenic	C1orf159;LINC01342
chr1	1132482	1132482	T	G	intergenic	C1orf159;LINC01342
chr1	1132485	1132485	A	C	intergenic	C1orf159;LINC01342
chr1	1133290	1133290	T	-	intergenic	C1orf159;LINC01342
chr1	1133453	1133468	GCCGCCTGCCTGCCCG	-	intergenic	C1orf159;LINC01342
chr1	1137118	1137118	G	C	ncRNA_intronic	LINC01342
chr1	1141125	1141125	C	A	ncRNA_intronic	LINC01342
chr1	1141127	1141127	C	G	ncRNA_intronic	LINC01342
chr1	1141684	1141684	C	A	ncRNA_intronic	LINC01342
chr1	1142582	1142582	C	T	ncRNA_intronic	LINC01342
chr1	1144906	1144906	G	A	downstream	LINC01342
chr1	1152303	1152303	T	C	intergenic	LINC01342;MIR200B
chr1	1153882	1153882	A	G	intergenic	LINC01342;MIR200B
chr1	1154623	1154623	T	C	intergenic	LINC01342;MIR200B
chr1	1154630	1154630	C	A	intergenic	LINC01342;MIR200B
chr1	1154688	1154688	T	C	intergenic	LINC01342;MIR200B
chr1	1154701	1154701	T	C	intergenic	LINC01342;MIR200B
chr1	1154939	1154939	T	C	intergenic	LINC01342;MIR200B
chr1	1155061	1155061	T	C	intergenic	LINC01342;MIR200B
chr1	1155197	1155197	A	G	intergenic	LINC01342;MIR200B
chr1	1156438	1156438	C	T	intergenic	LINC01342;MIR200B
chr1	1157219	1157219	G	C	intergenic	LINC01342;MIR200B
chr1	1159358	1159358	A	G	intergenic	LINC01342;MIR200B
chr1	1161712	1161712	G	A	intergenic	LINC01342;MIR200B
chr1	1161720	1161720	C	T	intergenic	LINC01342;MIR200B
chr1	1161955	1161955	T	G	intergenic	LINC01342;MIR200B
chr1	1162557	1162557	A	G	intergenic	LINC01342;MIR200B
chr1	1163041	1163041	C	T	intergenic	LINC01342;MIR200B
chr1	1163334	1163334	C	G	intergenic	LINC01342;MIR200B
chr1	1163441	1163441	C	-	intergenic	LINC01342;MIR200B
chr1	1163962	1163962	A	C	intergenic	LINC01342;MIR200B
chr1	1164837	1164837	C	T	intergenic	LINC01342;MIR200B
chr1	1164939	1164939	C	A	intergenic	LINC01342;MIR200B
chr1	1165623	1165623	C	T	intergenic	LINC01342;MIR200B
chr1	1166689	1166689	A	G	upstream	MIR200B
chr1	1168162	1168162	T	C	upstream;downstream	MIR429;MIR200A;MIR200B
chr1	1168310	1168310	-	CA	upstream;downstream	MIR429;MIR200A
chr1	1168578	1168578	T	G	upstream;downstream	MIR429;MIR200A
chr1	1169858	1169858	T	C	downstream	MIR429
chr1	1175177	1175177	T	C	intronic	TTLL10
chr1	1177451	1177451	A	G	intronic	TTLL10
chr1	1177477	1177477	A	G	intronic	TTLL10
chr1	1177503	1177503	A	G	intronic	TTLL10
chr1	1177515	1177515	A	G	intronic	TTLL10
chr1	1177518	1177518	A	G	intronic	TTLL10
chr1	1177547	1177547	A	G	intronic	TTLL10
chr1	1177563	1177563	A	G	intronic	TTLL10
chr1	1177602	1177602	C	T	intronic	TTLL10
chr1	1178288	1178288	A	G	intronic	TTLL10
chr1	1178298	1178298	A	G	intronic	TTLL10
chr1	1178331	1178331	A	G	intronic	TTLL10
chr1	1178345	1178345	A	G	intronic	TTLL10
chr1	1178395	1178395	A	G	intronic	TTLL10
chr1	1178404	1178404	A	G	intronic	TTLL10
chr1	1178408	1178408	A	G	intronic	TTLL10
chr1	1178409	1178409	A	G	intronic	TTLL10
chr1	1182018	1182018	A	G	intronic	TTLL10
chr1	1182106	1182106	A	G	intronic	TTLL10
chr1	1184277	1184277	G	C	intronic	TTLL10
chr1	1187053	1187053	A	G	intronic	TTLL10
chr1	1187366	1187366	A	G	intronic	TTLL10
chr1	1187509	1187509	A	G	intronic	TTLL10
chr1	1187535	1187535	A	G	intronic	TTLL10
chr1	1187538	1187538	A	G	intronic	TTLL10
chr1	1187579	1187579	A	G	intronic	TTLL10
chr1	1187685	1187685	A	G	intronic	TTLL10
chr1	1187740	1187740	A	G	intronic	TTLL10
chr1	1187812	1187812	A	G	intronic	TTLL10
chr1	1188054	1188054	T	A	intronic	TTLL10
chr1	1188505	1188505	A	G	intronic	TTLL10
chr1	1188570	1188570	A	G	intronic	TTLL10
chr1	1188620	1188620	A	G	intronic	TTLL10
chr1	1189370	1189370	T	C	intronic	TTLL10
chr1	1193398	1193398	-	TTA	intronic	TTLL10
chr1	1193739	1193739	A	G	intronic	TTLL10
chr1	1194820	1194820	G	A	intronic	TTLL10
chr1	1194931	1194931	T	C	intronic	TTLL10
chr1	1195280	1195280	C	T	intronic	TTLL10
chr1	1196201	1196201	T	C	intronic	TTLL10
chr1	1197697	1197697	A	G	exonic	TTLL10
chr1	1197893	1197893	T	C	UTR3	TTLL10
chr1	1197936	1197937	AC	-	downstream	TTLL10
chr1	1198122	1198122	C	T	downstream	TTLL10
chr1	1198407	1198407	T	C	downstream	TTLL10
chr1	1198435	1198435	T	C	downstream	TTLL10
chr1	1198550	1198550	A	G	downstream	TTLL10
chr1	1198673	1198673	G	A	downstream	TTLL10
chr1	1199727	1199727	C	T	intergenic	TTLL10;TNFRSF18
chr1	1199728	1199728	C	G	intergenic	TTLL10;TNFRSF18
chr1	1199862	1199862	A	C	intergenic	TTLL10;TNFRSF18
chr1	1200099	1200099	C	T	intergenic	TTLL10;TNFRSF18
chr1	1203533	1203533	T	C	UTR3	TNFRSF18
chr1	1203822	1203822	T	C	exonic	TNFRSF18
chr1	1205055	1205055	G	T	intronic	TNFRSF18
chr1	1221498	1221498	T	C	intronic	SDF4
chr1	1221502	1221502	T	C	intronic	SDF4
chr1	1222080	1222080	T	C	intronic	SDF4
chr1	1223251	1223251	A	G	exonic	SDF4
chr1	1226946	1226946	A	G	intronic	SDF4
chr1	1235867	1235867	G	T	downstream	B3GALT6
chr1	1250216	1250216	T	C	intergenic	C1QTNF12;UBE2J2
chr1	1250523	1250523	T	C	intergenic	C1QTNF12;UBE2J2
chr1	1251615	1251615	A	G	intergenic	C1QTNF12;UBE2J2
chr1	1251627	1251627	A	G	intergenic	C1QTNF12;UBE2J2
chr1	1251841	1251841	T	C	intergenic	C1QTNF12;UBE2J2
chr1	1252671	1252671	A	G	intergenic	C1QTNF12;UBE2J2
chr1	1258028	1258028	-	T	intronic	UBE2J2
chr1	1266705	1266705	T	C	intronic	UBE2J2
chr1	1266727	1266727	T	C	intronic	UBE2J2
chr1	1267092	1267092	T	C	intronic	UBE2J2
chr1	1271702	1271702	T	C	intronic	UBE2J2
chr1	1271705	1271705	T	G	intronic	UBE2J2
chr1	1277221	1277221	A	G	intergenic	UBE2J2;SCNN1D
chr1	1280044	1280044	T	C	upstream	SCNN1D
chr1	1280065	1280065	A	G	upstream	SCNN1D
chr1	1280116	1280116	A	G	upstream	SCNN1D
chr1	1280123	1280123	A	G	upstream	SCNN1D
chr1	1285014	1285014	C	T	intronic	SCNN1D
chr1	1291584	1291584	C	A	exonic	SCNN1D
chr1	1294300	1294300	G	T	intronic	ACAP3
chr1	1300782	1300782	-	T	intronic	ACAP3
chr1	1303959	1303959	T	G	intronic	ACAP3
chr1	1304573	1304573	A	G	intronic	ACAP3
chr1	1306149	1306149	A	G	intronic	ACAP3
chr1	1306420	1306420	A	G	intronic	ACAP3
chr1	1306523	1306523	C	G	intronic	ACAP3
chr1	1306835	1306835	A	G	intronic	ACAP3
chr1	1307327	1307327	A	G	intronic	ACAP3
chr1	1307603	1307603	G	A	intronic	ACAP3
chr1	1309988	1309988	G	A	intronic	PUSL1
chr1	1310624	1310624	A	G	intronic	PUSL1
chr1	1312114	1312114	T	C	exonic	INTS11
chr1	1313807	1313807	G	A	exonic	INTS11
chr1	1316464	1316464	T	C	intronic	INTS11
chr1	1316534	1316534	T	C	intronic	INTS11
chr1	1316800	1316800	T	C	intronic	INTS11
chr1	1316802	1316802	T	C	intronic	INTS11
chr1	1317061	1317061	T	C	intronic	INTS11
chr1	1317063	1317063	T	C	intronic	INTS11
chr1	1317088	1317088	T	C	intronic	INTS11
chr1	1317406	1317406	-	A	intronic	INTS11
chr1	1317864	1317864	-	T	intronic	INTS11
chr1	1317977	1317977	T	C	intronic	INTS11
chr1	1318044	1318044	T	C	intronic	INTS11
chr1	1318075	1318075	T	C	intronic	INTS11
chr1	1318077	1318077	A	G	intronic	INTS11
chr1	1318131	1318131	A	G	intronic	INTS11
chr1	1318132	1318132	A	G	intronic	INTS11
chr1	1318564	1318564	T	C	intronic	INTS11
chr1	1318636	1318636	T	C	intronic	INTS11
chr1	1318756	1318756	G	A	intronic	INTS11
chr1	1319056	1319056	A	G	intronic	INTS11
chr1	1319063	1319063	G	A	intronic	INTS11
chr1	1319461	1319461	C	G	exonic	INTS11
chr1	1319907	1319907	C	T	intronic	INTS11
chr1	1322213	1322213	A	G	intronic	INTS11
chr1	1322866	1322866	A	C	intronic	INTS11
chr1	1325353	1325353	A	C	intronic	CPTP
chr1	1326444	1326444	G	C	intronic	CPTP
chr1	1327211	1327211	C	T	intronic	CPTP
chr1	1327586	1327586	C	T	exonic	CPTP
chr1	1327764	1327764	G	A	UTR3	CPTP
chr1	1327982	1327982	G	A	UTR3	CPTP
chr1	1328077	1328077	T	C	UTR3	CPTP
chr1	1329083	1329083	A	G	downstream	CPTP
chr1	1330125	1330125	G	A	intergenic	CPTP;TAS1R3
chr1	1333467	1333467	T	G	intronic	TAS1R3
chr1	1334174	1334174	T	C	exonic	TAS1R3
chr1	1334949	1334949	A	G	UTR3	TAS1R3
chr1	1334979	1334979	T	C	UTR3	TAS1R3
chr1	1335795	1335795	A	G	UTR3	DVL1
chr1	1337117	1337117	A	G	intronic	DVL1
chr1	1337736	1337736	A	G	intronic	DVL1
chr1	1337898	1337898	A	G	intronic	DVL1
chr1	1338862	1338862	A	G	intronic	DVL1
chr1	1338970	1338970	A	G	intronic	DVL1
chr1	1340697	1340697	G	A	intronic	DVL1
chr1	1341030	1341030	C	A	intronic	DVL1
chr1	1341066	1341066	T	G	intronic	DVL1
chr1	1341079	1341079	C	A	intronic	DVL1
chr1	1341098	1341098	T	G	intronic	DVL1
chr1	1341432	1341432	G	A	intronic	DVL1
chr1	1341593	1341593	-	ACAC	intronic	DVL1
chr1	1342153	1342153	T	C	exonic	DVL1
chr1	1342857	1342857	T	C	intronic	DVL1
chr1	1344634	1344634	A	G	intronic	DVL1
chr1	1345139	1345139	T	C	intronic	DVL1
chr1	1345965	1345965	C	T	intronic	DVL1
chr1	1346890	1346890	T	C	intronic	DVL1
chr1	1349110	1349110	G	A	UTR5	DVL1
chr1	1351747	1351747	G	A	downstream	MXRA8
chr1	1352069	1352069	T	A	downstream	MXRA8
chr1	1352542	1352542	G	A	downstream	MXRA8
chr1	1352965	1352965	A	G	UTR3	MXRA8
chr1	1353091	1353091	C	T	UTR3	MXRA8
chr1	1353203	1353203	C	G	UTR3	MXRA8
chr1	1353443	1353443	A	G	UTR3	MXRA8
chr1	1353988	1353989	TG	-	intronic	MXRA8
chr1	1354220	1354220	G	A	exonic	MXRA8
chr1	1354531	1354531	G	A	intronic	MXRA8
chr1	1357046	1357046	C	G	intronic	MXRA8
chr1	1357369	1357369	C	T	intronic	MXRA8
chr1	1358384	1358384	G	C	intronic	MXRA8
chr1	1358907	1358907	C	A	intronic	MXRA8
chr1	1359138	1359138	C	T	intronic	MXRA8
chr1	1359548	1359548	A	G	intronic	MXRA8
chr1	1359943	1359943	G	A	intronic	MXRA8
chr1	1360023	1360023	T	C	intronic	MXRA8
chr1	1360302	1360302	A	G	intronic	MXRA8
chr1	1360507	1360507	T	C	intronic	MXRA8
chr1	1360773	1360773	T	G	intronic	MXRA8
chr1	1360990	1360991	AC	-	intronic	MXRA8
chr1	1361311	1361311	C	G	UTR5	MXRA8
chr1	1361438	1361438	C	G	UTR5	MXRA8
chr1	1361679	1361679	G	A	UTR5	MXRA8
chr1	1361833	1361833	G	C	intronic	MXRA8
chr1	1361836	1361836	A	G	intronic	MXRA8
chr1	1362042	1362042	C	T	intronic	MXRA8
chr1	1362255	1362255	G	A	intronic	MXRA8
chr1	1368950	1368950	T	C	intergenic	MXRA8;AURKAIP1
chr1	1368954	1368954	T	C	intergenic	MXRA8;AURKAIP1
chr1	1368961	1368961	T	C	intergenic	MXRA8;AURKAIP1
chr1	1374694	1374694	C	G	intronic	AURKAIP1
chr1	1375288	1375288	A	C	UTR5	AURKAIP1
chr1	1375679	1375679	A	-	upstream	AURKAIP1
chr1	1375698	1375698	G	T	upstream	AURKAIP1
chr1	1375998	1375998	T	A	upstream	AURKAIP1
chr1	1376054	1376054	T	A	upstream	AURKAIP1
chr1	1376092	1376092	G	A	upstream	AURKAIP1
chr1	1378792	1378792	C	T	intergenic	AURKAIP1;CCNL2
chr1	1378865	1378865	C	T	intergenic	AURKAIP1;CCNL2
chr1	1385919	1385919	-	G	UTR3	CCNL2
chr1	1385957	1385957	-	A	UTR3	CCNL2
chr1	1387698	1387698	A	G	intronic	CCNL2
chr1	1387764	1387765	CT	-	intronic	CCNL2
chr1	1388566	1388567	TC	-	intronic	CCNL2
chr1	1388583	1388583	C	A	intronic	CCNL2
chr1	1388944	1388944	G	A	intronic	CCNL2
chr1	1389827	1389827	C	T	intronic	CCNL2
chr1	1391091	1391091	-	A	UTR5	CCNL2
chr1	1396054	1396054	T	C	intronic	CCNL2
chr1	1396057	1396057	T	C	intronic	CCNL2
chr1	1397090	1397090	T	C	intronic	CCNL2
chr1	1402786	1402786	T	C	intronic	MRPL20
chr1	1402820	1402820	T	C	intronic	MRPL20
chr1	1402872	1402872	T	C	intronic	MRPL20
chr1	1402877	1402877	T	C	intronic	MRPL20
chr1	1402939	1402939	T	C	intronic	MRPL20
chr1	1403007	1403007	T	C	intronic	MRPL20
chr1	1403017	1403017	T	C	intronic	MRPL20
chr1	1403045	1403045	T	C	intronic	MRPL20
chr1	1403304	1403304	T	C	intronic	MRPL20
chr1	1403319	1403319	T	C	intronic	MRPL20
chr1	1403372	1403372	T	C	intronic	MRPL20
chr1	1403471	1403471	T	C	intronic	MRPL20
chr1	1404292	1404292	T	C	intronic	MRPL20
chr1	1407853	1407853	A	G	upstream	MRPL20
chr1	1408874	1408874	A	G	intergenic	MRPL20;ANKRD65
chr1	1408875	1408875	A	G	intergenic	MRPL20;ANKRD65
chr1	1409621	1409621	A	G	intergenic	MRPL20;ANKRD65
chr1	1419814	1419814	C	T	intronic	ANKRD65
chr1	1423616	1423616	T	C	intergenic	ANKRD65;TMEM88B
chr1	1423619	1423619	T	C	intergenic	ANKRD65;TMEM88B
chr1	1423643	1423643	T	C	intergenic	ANKRD65;TMEM88B
chr1	1423719	1423719	T	C	intergenic	ANKRD65;TMEM88B
chr1	1424061	1424061	T	C	intergenic	ANKRD65;TMEM88B
chr1	1424100	1424100	T	C	intergenic	ANKRD65;TMEM88B
chr1	1424928	1424928	T	C	intergenic	ANKRD65;TMEM88B
chr1	1425058	1425058	T	C	intergenic	ANKRD65;TMEM88B
chr1	1425080	1425080	T	C	intergenic	ANKRD65;TMEM88B
chr1	1428745	1428745	A	G	downstream	TMEM88B
chr1	1428746	1428746	A	G	downstream	TMEM88B
chr1	1428751	1428751	A	G	downstream	TMEM88B
chr1	1428763	1428763	A	G	downstream	TMEM88B
chr1	1428889	1428889	A	G	intergenic	TMEM88B;LINC01770
chr1	1429269	1429269	A	G	downstream	LINC01770
chr1	1429930	1429930	A	G	downstream	LINC01770
chr1	1429954	1429954	A	G	downstream	LINC01770
chr1	1429960	1429960	A	G	downstream	LINC01770
chr1	1429961	1429961	A	G	downstream	LINC01770
chr1	1430000	1430000	A	G	downstream	LINC01770
chr1	1430058	1430058	A	G	downstream	LINC01770
chr1	1430086	1430086	A	G	downstream	LINC01770
chr1	1430093	1430093	A	G	downstream	LINC01770
chr1	1430110	1430110	A	G	downstream	LINC01770
chr1	1430120	1430120	A	G	downstream	LINC01770
chr1	1430132	1430132	A	G	downstream	LINC01770
chr1	1433219	1433219	A	C	ncRNA_intronic	LINC01770
chr1	1433267	1433267	A	T	ncRNA_intronic	LINC01770
chr1	1444146	1444146	G	A	intergenic	VWA1;ATAD3C
chr1	1446221	1446221	A	G	intergenic	VWA1;ATAD3C
chr1	1446265	1446265	A	G	intergenic	VWA1;ATAD3C
chr1	1446285	1446285	A	G	intergenic	VWA1;ATAD3C
chr1	1446294	1446294	A	G	intergenic	VWA1;ATAD3C
chr1	1446311	1446311	A	G	intergenic	VWA1;ATAD3C
chr1	1446322	1446322	A	G	intergenic	VWA1;ATAD3C
chr1	1446366	1446366	A	G	intergenic	VWA1;ATAD3C
chr1	1446373	1446373	A	G	intergenic	VWA1;ATAD3C
chr1	1446390	1446390	A	G	intergenic	VWA1;ATAD3C
chr1	1446391	1446391	A	G	intergenic	VWA1;ATAD3C
chr1	1446460	1446460	A	G	intergenic	VWA1;ATAD3C
chr1	1446556	1446556	A	G	intergenic	VWA1;ATAD3C
chr1	1446781	1446781	A	G	intergenic	VWA1;ATAD3C
chr1	1447174	1447174	A	G	intergenic	VWA1;ATAD3C
chr1	1447209	1447209	A	G	intergenic	VWA1;ATAD3C
chr1	1447214	1447214	A	G	intergenic	VWA1;ATAD3C
chr1	1447468	1447468	A	G	intergenic	VWA1;ATAD3C
chr1	1447507	1447507	A	G	intergenic	VWA1;ATAD3C
chr1	1447524	1447524	A	G	intergenic	VWA1;ATAD3C
chr1	1447587	1447587	A	G	intergenic	VWA1;ATAD3C
chr1	1447590	1447590	A	G	intergenic	VWA1;ATAD3C
chr1	1447669	1447669	A	G	intergenic	VWA1;ATAD3C
chr1	1447865	1447865	A	G	intergenic	VWA1;ATAD3C
chr1	1448316	1448316	A	G	intergenic	VWA1;ATAD3C
chr1	1448330	1448330	A	G	intergenic	VWA1;ATAD3C
chr1	1448333	1448333	A	G	intergenic	VWA1;ATAD3C
chr1	1448341	1448341	A	G	intergenic	VWA1;ATAD3C
chr1	1448356	1448356	A	G	intergenic	VWA1;ATAD3C
chr1	1448363	1448363	A	G	intergenic	VWA1;ATAD3C
chr1	1448406	1448406	A	G	intergenic	VWA1;ATAD3C
chr1	1448460	1448460	A	G	intergenic	VWA1;ATAD3C
chr1	1448477	1448477	A	G	intergenic	VWA1;ATAD3C
chr1	1448486	1448486	A	G	intergenic	VWA1;ATAD3C
chr1	1448545	1448545	A	G	intergenic	VWA1;ATAD3C
chr1	1448798	1448798	A	G	upstream	ATAD3C
chr1	1448806	1448806	A	G	upstream	ATAD3C
chr1	1448835	1448835	A	G	upstream	ATAD3C
chr1	1448848	1448848	A	G	upstream	ATAD3C
chr1	1448921	1448921	A	G	upstream	ATAD3C
chr1	1448925	1448925	A	G	upstream	ATAD3C
chr1	1448941	1448941	A	G	upstream	ATAD3C
chr1	1448951	1448951	A	G	upstream	ATAD3C
chr1	1448957	1448957	A	G	upstream	ATAD3C
chr1	1448960	1448960	A	G	upstream	ATAD3C
chr1	1448982	1448982	A	G	upstream	ATAD3C
chr1	1449009	1449009	A	G	upstream	ATAD3C
chr1	1450073	1450073	A	G	UTR5	ATAD3C
chr1	1450074	1450074	A	G	UTR5	ATAD3C
chr1	1450160	1450160	A	G	UTR5	ATAD3C
chr1	1450164	1450164	A	G	UTR5	ATAD3C
chr1	1450165	1450165	A	G	UTR5	ATAD3C
chr1	1450166	1450166	A	G	UTR5	ATAD3C
chr1	1450169	1450169	A	G	UTR5	ATAD3C
chr1	1450178	1450178	A	G	UTR5	ATAD3C
chr1	1450245	1450245	A	G	UTR5	ATAD3C
chr1	1450246	1450246	A	G	UTR5	ATAD3C
chr1	1450257	1450257	A	G	UTR5	ATAD3C
chr1	1450269	1450269	A	G	UTR5	ATAD3C
chr1	1450270	1450270	A	G	UTR5	ATAD3C
chr1	1450308	1450308	A	G	UTR5	ATAD3C
chr1	1453234	1453234	A	G	intronic	ATAD3C
chr1	1455305	1455305	C	A	intronic	ATAD3C
chr1	1465051	1465051	A	G	intronic	ATAD3C
chr1	1465060	1465060	A	G	intronic	ATAD3C
chr1	1465069	1465069	A	G	intronic	ATAD3C
chr1	1465083	1465083	A	G	intronic	ATAD3C
chr1	1465086	1465086	A	G	intronic	ATAD3C
chr1	1469021	1469021	C	T	UTR3	ATAD3C
chr1	1469611	1469611	A	G	UTR3	ATAD3C
chr1	1469650	1469650	A	G	UTR3	ATAD3C
chr1	1469737	1469737	A	G	UTR3	ATAD3C
chr1	1477970	1477970	C	T	intronic	ATAD3B
chr1	1477985	1477985	C	T	intronic	ATAD3B
chr1	1477987	1477987	C	T	intronic	ATAD3B
chr1	1478003	1478003	C	T	intronic	ATAD3B
chr1	1478004	1478004	T	A	intronic	ATAD3B
chr1	1478007	1478007	T	G	intronic	ATAD3B
chr1	1478010	1478010	A	G	intronic	ATAD3B
chr1	1478012	1478012	T	A	intronic	ATAD3B
chr1	1483150	1483150	A	G	intronic	ATAD3B
chr1	1483151	1483151	G	A	intronic	ATAD3B
chr1	1483156	1483156	A	G	intronic	ATAD3B
chr1	1483377	1483377	A	G	intronic	ATAD3B
chr1	1483586	1483586	A	G	intronic	ATAD3B
chr1	1483597	1483597	A	G	intronic	ATAD3B
chr1	1483680	1483680	A	G	intronic	ATAD3B
chr1	1483681	1483681	A	G	intronic	ATAD3B
chr1	1483750	1483750	A	G	intronic	ATAD3B
chr1	1484245	1484245	A	G	intronic	ATAD3B
chr1	1484310	1484310	A	G	intronic	ATAD3B
chr1	1484320	1484320	A	G	intronic	ATAD3B
chr1	1484363	1484363	A	G	intronic	ATAD3B
chr1	1484366	1484366	A	G	intronic	ATAD3B
chr1	1484388	1484388	A	G	intronic	ATAD3B
chr1	1484393	1484393	A	G	intronic	ATAD3B
chr1	1484455	1484455	A	G	intronic	ATAD3B
chr1	1485324	1485324	C	T	intronic	ATAD3B
chr1	1488594	1488594	A	G	intronic	ATAD3B
chr1	1495136	1495136	G	A	intronic	ATAD3B
chr1	1498253	1498253	A	G	intergenic	ATAD3B;ATAD3A
chr1	1499398	1499398	A	G	intergenic	ATAD3B;ATAD3A
chr1	1499437	1499437	A	G	intergenic	ATAD3B;ATAD3A
chr1	1499442	1499442	A	G	intergenic	ATAD3B;ATAD3A
chr1	1499446	1499446	A	G	intergenic	ATAD3B;ATAD3A
chr1	1500015	1500015	A	G	intergenic	ATAD3B;ATAD3A
chr1	1500836	1500836	A	G	intergenic	ATAD3B;ATAD3A
chr1	1500859	1500859	A	G	intergenic	ATAD3B;ATAD3A
chr1	1500863	1500863	A	G	intergenic	ATAD3B;ATAD3A
chr1	1500896	1500896	A	G	intergenic	ATAD3B;ATAD3A
chr1	1501978	1501978	A	G	intergenic	ATAD3B;ATAD3A
chr1	1502008	1502008	A	G	intergenic	ATAD3B;ATAD3A
chr1	1502012	1502012	A	G	intergenic	ATAD3B;ATAD3A
chr1	1502018	1502018	A	G	intergenic	ATAD3B;ATAD3A
chr1	1502786	1502786	A	G	intergenic	ATAD3B;ATAD3A
chr1	1502996	1502996	A	G	intergenic	ATAD3B;ATAD3A
chr1	1503039	1503039	A	G	intergenic	ATAD3B;ATAD3A
chr1	1503046	1503046	A	G	intergenic	ATAD3B;ATAD3A
chr1	1503070	1503070	A	G	intergenic	ATAD3B;ATAD3A
chr1	1503073	1503073	A	G	intergenic	ATAD3B;ATAD3A
chr1	1505260	1505260	A	G	intergenic	ATAD3B;ATAD3A
chr1	1505262	1505262	G	A	intergenic	ATAD3B;ATAD3A
chr1	1510007	1510007	T	C	intergenic	ATAD3B;ATAD3A
chr1	1513909	1513909	G	C	intronic	ATAD3A
chr1	1515828	1515828	G	A	intronic	ATAD3A
chr1	1520825	1520825	A	G	intronic	ATAD3A
chr1	1520897	1520897	A	G	intronic	ATAD3A
chr1	1520898	1520898	A	G	intronic	ATAD3A
chr1	1520923	1520923	A	G	intronic	ATAD3A
chr1	1521756	1521756	A	G	intronic	ATAD3A
chr1	1521799	1521799	A	G	intronic	ATAD3A
chr1	1521800	1521800	A	G	intronic	ATAD3A
chr1	1521929	1521929	A	G	intronic	ATAD3A
chr1	1522139	1522139	A	G	intronic	ATAD3A
chr1	1522140	1522140	A	G	intronic	ATAD3A
chr1	1522144	1522144	A	G	intronic	ATAD3A
chr1	1522165	1522165	A	G	intronic	ATAD3A
chr1	1522169	1522169	A	G	intronic	ATAD3A
chr1	1522224	1522224	A	G	intronic	ATAD3A
chr1	1522693	1522693	A	G	intronic	ATAD3A
chr1	1522803	1522803	C	T	exonic	ATAD3A
chr1	1524877	1524877	G	C	intronic	ATAD3A
chr1	1525581	1525581	-	T	intronic	ATAD3A
chr1	1531913	1531913	A	G	intronic	ATAD3A
chr1	1534218	1534218	C	G	UTR3	ATAD3A
chr1	1534219	1534219	G	C	UTR3	ATAD3A
chr1	1547675	1547675	G	A	intronic	SSU72
chr1	1559073	1559073	G	A	intronic	SSU72
chr1	1559813	1559813	A	G	intronic	SSU72
chr1	1560053	1560053	T	C	intronic	SSU72
chr1	1572341	1572341	T	A	intronic	SSU72
chr1	1613974	1613974	G	A	intergenic	FNDC10;MIB2
chr1	1614340	1614340	C	T	intergenic	FNDC10;MIB2
chr1	1615016	1615016	A	-	upstream	MIB2
chr1	1615322	1615322	A	G	upstream	MIB2
chr1	1616048	1616048	C	T	UTR5	MIB2
chr1	1616547	1616547	T	C	exonic	MIB2
chr1	1617375	1617375	T	C	intronic	MIB2
chr1	1618118	1618118	G	A	intronic	MIB2
chr1	1618213	1618213	C	G	intronic	MIB2
chr1	1618290	1618290	G	C	intronic	MIB2
chr1	1618982	1618982	G	A	intronic	MIB2
chr1	1619986	1619986	T	C	intronic	MIB2
chr1	1620609	1620609	G	A	intronic	MIB2
chr1	1621352	1621352	G	A	intronic	MIB2
chr1	1622295	1622295	G	C	intronic	MIB2
chr1	1622510	1622510	C	T	intronic	MIB2
chr1	1623412	1623412	T	C	exonic	MIB2
chr1	1624086	1624086	G	A	intronic	MIB2
chr1	1624324	1624324	T	-	intronic	MIB2
chr1	1624591	1624591	C	T	intronic	MIB2
chr1	1624720	1624720	G	A	intronic	MIB2
chr1	1625951	1625951	G	A	intronic	MIB2
chr1	1627515	1627515	C	T	intronic	MIB2
chr1	1628409	1628409	C	A	intronic	MIB2
chr1	1628814	1628814	C	T	intronic	MIB2
chr1	1629332	1629332	G	T	intronic	MIB2
chr1	1629573	1629573	G	-	intronic	MIB2
chr1	1631710	1631710	T	C	upstream	MMP23B
chr1	1635543	1635543	T	C	UTR3	CDK11B
chr1	1636278	1636278	G	T	intronic	CDK11B
chr1	1638657	1638657	A	G	intronic	CDK11B
chr1	1638714	1638714	G	A	intronic	CDK11B
chr1	1639254	1639254	A	G	intronic	CDK11B
chr1	1639333	1639333	T	C	intronic	CDK11B
chr1	1639334	1639334	T	C	intronic	CDK11B
chr1	1639341	1639341	T	C	intronic	CDK11B
chr1	1640475	1640475	C	G	intronic	CDK11B
chr1	1644693	1644693	C	A	intronic	CDK11B
chr1	1645163	1645163	T	C	exonic	CDK11B
chr1	1645735	1645735	C	T	intronic	CDK11B
chr1	1646352	1646352	A	C	intronic	CDK11B
chr1	1646841	1646841	C	T	intronic	CDK11B
chr1	1647255	1647255	T	C	intronic	CDK11B
chr1	1647280	1647280	T	C	intronic	CDK11B
chr1	1647480	1647480	A	G	intronic	CDK11B
chr1	1647483	1647483	G	T	intronic	CDK11B
chr1	1648134	1648134	T	C	intronic	CDK11B
chr1	1648736	1648736	G	A	intronic	CDK11B
chr1	1649232	1649232	T	C	intronic	CDK11B
chr1	1649238	1649238	T	C	intronic	CDK11B
chr1	1649268	1649268	T	C	intronic	CDK11B
chr1	1649269	1649269	T	C	intronic	CDK11B
chr1	1650547	1650547	A	G	intronic	CDK11B
chr1	1651653	1651653	C	T	intronic	CDK11B
chr1	1657220	1657220	G	A	intronic	CDK11B
chr1	1657926	1657926	A	G	intronic	CDK11B
chr1	1660318	1660318	C	T	intergenic	CDK11B;SLC35E2B
chr1	1661169	1661169	C	A	downstream	SLC35E2B
chr1	1661562	1661562	G	C	UTR3	SLC35E2B
chr1	1662933	1662933	T	A	UTR3	SLC35E2B
chr1	1663038	1663038	T	C	UTR3	SLC35E2B
chr1	1663538	1663538	T	C	UTR3	SLC35E2B
chr1	1663567	1663567	T	C	UTR3	SLC35E2B
chr1	1663586	1663586	T	C	UTR3	SLC35E2B
chr1	1663609	1663609	T	C	UTR3	SLC35E2B
chr1	1664101	1664101	T	C	UTR3	SLC35E2B
chr1	1664147	1664147	T	C	UTR3	SLC35E2B
chr1	1664417	1664417	G	A	UTR3	SLC35E2B
chr1	1666501	1666501	T	C	intronic	SLC35E2B
chr1	1666507	1666507	T	C	intronic	SLC35E2B
chr1	1666762	1666762	A	G	intronic	SLC35E2B
chr1	1667424	1667424	-	AAATA	intronic	SLC35E2B
chr1	1667722	1667722	A	G	intronic	SLC35E2B
chr1	1667922	1667922	A	G	intronic	SLC35E2B
chr1	1667945	1667945	T	C	intronic	SLC35E2B
chr1	1668108	1668108	C	T	intronic	SLC35E2B
chr1	1668373	1668373	C	T	exonic	SLC35E2B
chr1	1668501	1668501	C	T	intronic	SLC35E2B
chr1	1668535	1668535	A	C	intronic	SLC35E2B
chr1	1671097	1671097	G	C	intronic	SLC35E2B
chr1	1671148	1671148	C	T	intronic	SLC35E2B
chr1	1671348	1671348	G	T	intronic	SLC35E2B
chr1	1671797	1671797	G	A	intronic	SLC35E2B
chr1	1671995	1671995	G	T	intronic	SLC35E2B
chr1	1673060	1673060	G	A	intronic	SLC35E2B
chr1	1673818	1673818	A	C	intronic	SLC35E2B
chr1	1673969	1673969	A	-	intronic	SLC35E2B
chr1	1674624	1674624	-	A	intronic	SLC35E2B
chr1	1674633	1674633	-	A	intronic	SLC35E2B
chr1	1674721	1674722	GC	-	intronic	SLC35E2B
chr1	1674848	1674848	G	C	intronic	SLC35E2B
chr1	1674868	1674868	G	A	intronic	SLC35E2B
chr1	1675132	1675132	A	G	intronic	SLC35E2B
chr1	1676790	1676790	C	T	UTR5	SLC35E2B
chr1	1677508	1677508	T	C	intronic	SLC35E2B
chr1	1677513	1677513	T	C	intronic	SLC35E2B
chr1	1677691	1677691	T	C	intronic	SLC35E2B
chr1	1677692	1677692	T	C	intronic	SLC35E2B
chr1	1677720	1677720	T	G	intronic	SLC35E2B
chr1	1677726	1677726	A	T	intronic	SLC35E2B
chr1	1677745	1677745	T	C	intronic	SLC35E2B
chr1	1679085	1679085	T	C	intronic	SLC35E2B
chr1	1679582	1679582	T	C	intronic	SLC35E2B
chr1	1679720	1679720	T	C	intronic	SLC35E2B
chr1	1680005	1680005	T	C	intronic	SLC35E2B
chr1	1680015	1680015	T	C	intronic	SLC35E2B
chr1	1680044	1680044	T	C	intronic	SLC35E2B
chr1	1681916	1681916	T	C	intronic	SLC35E2B
chr1	1686205	1686205	T	C	intronic	SLC35E2B
chr1	1686244	1686244	T	C	intronic	SLC35E2B
chr1	1688967	1688967	T	C	intronic	SLC35E2B
chr1	1688982	1688982	T	C	intronic	SLC35E2B
chr1	1690309	1690309	T	-	intronic	SLC35E2B
chr1	1691377	1691377	C	T	UTR5	SLC35E2B
chr1	1692957	1692957	T	G	upstream	SLC35E2B
chr1	1694109	1694109	-	CG	intergenic	SLC35E2B;MMP23A
chr1	1694167	1694167	G	A	intergenic	SLC35E2B;MMP23A
chr1	1695317	1695317	A	G	intergenic	SLC35E2B;MMP23A
chr1	1696117	1696117	G	A	intergenic	SLC35E2B;MMP23A
chr1	1696758	1696758	A	G	intergenic	SLC35E2B;MMP23A
chr1	1696891	1696892	GT	-	intergenic	SLC35E2B;MMP23A
chr1	1696941	1696967	GTGTGTCTCTGAGTGTGTGGTGCCTGC	-	intergenic	SLC35E2B;MMP23A
chr1	1697014	1697014	G	T	intergenic	SLC35E2B;MMP23A
chr1	1697467	1697467	G	A	intergenic	SLC35E2B;MMP23A
chr1	1698022	1698022	G	A	intergenic	SLC35E2B;MMP23A
chr1	1698048	1698048	T	C	intergenic	SLC35E2B;MMP23A
chr1	1699516	1699516	G	A	upstream	MMP23A
chr1	1701565	1701565	G	-	ncRNA_intronic	MMP23A
chr1	1703066	1703066	G	A	intronic	CDK11A
chr1	1703565	1703565	T	C	exonic	CDK11A
chr1	1704180	1704180	T	C	intronic	CDK11A
chr1	1704310	1704310	C	A	exonic	CDK11A
chr1	1704512	1704512	C	G	intronic	CDK11A
chr1	1704605	1704605	G	A	exonic	CDK11A
chr1	1704835	1704835	C	T	intronic	CDK11A
chr1	1706068	1706069	CT	-	intronic	CDK11A
chr1	1706169	1706169	T	C	intronic	CDK11A
chr1	1706466	1706466	T	C	intronic	CDK11A
chr1	1706566	1706566	G	C	intronic	CDK11A
chr1	1708362	1708362	T	C	intronic	CDK11A
chr1	1708486	1708486	C	A	intronic	CDK11A
chr1	1708856	1708864	TCCTCCTCC	-	exonic	CDK11A
chr1	1714792	1714792	T	C	intronic	CDK11A
chr1	1714797	1714797	C	T	intronic	CDK11A
chr1	1714932	1714932	G	T	intronic	CDK11A
chr1	1714988	1714988	T	G	intronic	CDK11A
chr1	1715011	1715011	G	A	intronic	CDK11A
chr1	1715541	1715541	A	C	intronic	CDK11A
chr1	1715546	1715546	C	T	intronic	CDK11A
chr1	1715553	1715553	G	A	intronic	CDK11A
chr1	1715838	1715838	C	T	intronic	CDK11A
chr1	1715860	1715860	C	T	intronic	CDK11A
chr1	1715862	1715862	G	A	intronic	CDK11A
chr1	1716085	1716085	C	T	intronic	CDK11A
chr1	1716089	1716089	G	C	intronic	CDK11A
chr1	1716247	1716247	A	C	intronic	CDK11A
chr1	1716588	1716588	T	C	intronic	CDK11A
chr1	1716769	1716769	C	T	intronic	CDK11A
chr1	1716796	1716796	A	C	intronic	CDK11A
chr1	1717507	1717507	T	C	intronic	CDK11A
chr1	1718200	1718200	G	A	intronic	CDK11A
chr1	1718301	1718301	C	T	intronic	CDK11A
chr1	1718311	1718311	A	T	intronic	CDK11A
chr1	1718313	1718313	T	G	intronic	CDK11A
chr1	1718593	1718593	A	C	intronic	CDK11A
chr1	1718594	1718594	T	C	intronic	CDK11A
chr1	1718761	1718761	A	C	intronic	CDK11A
chr1	1718824	1718824	G	T	intronic	CDK11A
chr1	1718971	1718971	T	C	intronic	CDK11A
chr1	1719368	1719368	T	C	exonic	CDK11A
chr1	1719406	1719406	G	A	exonic	CDK11A
chr1	1722599	1722599	G	A	intronic	CDK11A
chr1	1722619	1722619	C	T	intronic	CDK11A
chr1	1722625	1722625	A	T	intronic	CDK11A
chr1	1722627	1722629	GCG	-	intronic	CDK11A
chr1	1723292	1723292	G	A	intronic	CDK11A
chr1	1724035	1724035	G	A	intronic	CDK11A
chr1	1724489	1724489	G	C	UTR5	CDK11A
chr1	1725118	1725118	T	C	UTR3	SLC35E2
chr1	1725582	1725582	T	C	intronic	SLC35E2
chr1	1725697	1725697	T	C	intronic	SLC35E2
chr1	1726053	1726053	G	C	intronic	SLC35E2
chr1	1726107	1726107	T	-	intronic	SLC35E2
chr1	1726126	1726126	G	A	intronic	SLC35E2
chr1	1726162	1726162	T	C	intronic	SLC35E2
chr1	1726691	1726691	T	A	intronic	SLC35E2
chr1	1727506	1727506	T	C	UTR3	SLC35E2
chr1	1728671	1728671	C	A	UTR3	SLC35E2
chr1	1729196	1729196	T	G	UTR3	SLC35E2
chr1	1729411	1729411	T	C	UTR3	SLC35E2
chr1	1729416	1729416	T	C	UTR3	SLC35E2
chr1	1729448	1729448	T	C	UTR3	SLC35E2
chr1	1729477	1729477	T	C	UTR3	SLC35E2
chr1	1729478	1729478	T	C	UTR3	SLC35E2
chr1	1729505	1729505	T	C	UTR3	SLC35E2
chr1	1729509	1729509	T	C	UTR3	SLC35E2
chr1	1729518	1729518	T	C	UTR3	SLC35E2
chr1	1729519	1729519	T	C	UTR3	SLC35E2
chr1	1729597	1729597	T	C	UTR3	SLC35E2
chr1	1729614	1729614	T	C	UTR3	SLC35E2
chr1	1729651	1729651	T	C	UTR3	SLC35E2
chr1	1729660	1729660	T	C	UTR3	SLC35E2
chr1	1729665	1729665	T	C	UTR3	SLC35E2
chr1	1729859	1729859	A	G	UTR3	SLC35E2
chr1	1729971	1729971	T	C	UTR3	SLC35E2
chr1	1730053	1730053	T	C	UTR3	SLC35E2
chr1	1730405	1730405	G	C	UTR3	SLC35E2
chr1	1730989	1730989	A	G	UTR3	SLC35E2
chr1	1731108	1731108	T	C	UTR3	SLC35E2
chr1	1731165	1731165	T	C	UTR3	SLC35E2
chr1	1731171	1731171	T	C	UTR3	SLC35E2
chr1	1731188	1731188	T	C	UTR3	SLC35E2
chr1	1731213	1731213	T	C	UTR3	SLC35E2
chr1	1731255	1731255	T	C	UTR3	SLC35E2
chr1	1731265	1731265	T	C	UTR3	SLC35E2
chr1	1731269	1731269	T	C	UTR3	SLC35E2
chr1	1731290	1731290	T	C	UTR3	SLC35E2
chr1	1731294	1731294	T	C	UTR3	SLC35E2
chr1	1731315	1731315	T	C	UTR3	SLC35E2
chr1	1731325	1731325	T	C	UTR3	SLC35E2
chr1	1731456	1731456	A	G	UTR3	SLC35E2
chr1	1731963	1731963	A	C	UTR3	SLC35E2
chr1	1732166	1732166	A	G	UTR3	SLC35E2
chr1	1732392	1732392	C	T	UTR3	SLC35E2
chr1	1732580	1732580	T	C	intronic	SLC35E2
chr1	1732685	1732685	T	C	intronic	SLC35E2
chr1	1732995	1732995	T	C	intronic	SLC35E2
chr1	1733042	1733042	T	C	intronic	SLC35E2
chr1	1733143	1733143	T	C	intronic	SLC35E2
chr1	1733356	1733356	T	C	intronic	SLC35E2
chr1	1733612	1733612	T	C	intronic	SLC35E2
chr1	1733660	1733660	T	C	intronic	SLC35E2
chr1	1733730	1733730	T	C	intronic	SLC35E2
chr1	1734132	1734132	T	G	intronic	SLC35E2
chr1	1734174	1734174	A	G	intronic	SLC35E2
chr1	1734294	1734294	T	C	intronic	SLC35E2
chr1	1734301	1734301	T	C	intronic	SLC35E2
chr1	1734308	1734308	T	C	intronic	SLC35E2
chr1	1734353	1734353	T	C	intronic	SLC35E2
chr1	1734354	1734354	T	C	intronic	SLC35E2
chr1	1734419	1734419	T	C	intronic	SLC35E2
chr1	1734420	1734420	T	C	intronic	SLC35E2
chr1	1734461	1734461	T	C	intronic	SLC35E2
chr1	1734812	1734812	G	A	exonic	SLC35E2
chr1	1734899	1734899	G	A	intronic	SLC35E2
chr1	1734903	1734903	A	G	intronic	SLC35E2
chr1	1735008	1735008	-	TTTT	intronic	SLC35E2
chr1	1735176	1735176	C	T	intronic	SLC35E2
chr1	1735814	1735814	T	C	intronic	SLC35E2
chr1	1735932	1735932	A	G	intronic	SLC35E2
chr1	1735980	1735980	A	C	intronic	SLC35E2
chr1	1736729	1736729	G	T	intronic	SLC35E2
chr1	1736836	1736836	A	G	intronic	SLC35E2
chr1	1737504	1737504	A	C	intronic	SLC35E2
chr1	1737789	1737789	T	C	intronic	SLC35E2
chr1	1738295	1738295	G	T	intronic	SLC35E2
chr1	1739131	1739131	T	C	intronic	SLC35E2
chr1	1740962	1740962	T	C	intronic	SLC35E2
chr1	1740963	1740963	T	C	intronic	SLC35E2
chr1	1740985	1740985	T	C	intronic	SLC35E2
chr1	1742352	1742352	T	C	intronic	SLC35E2
chr1	1742353	1742353	T	C	intronic	SLC35E2
chr1	1747166	1747166	A	G	intergenic	SLC35E2;NADK
chr1	1747743	1747743	A	G	intergenic	SLC35E2;NADK
chr1	1750226	1750226	C	T	intergenic	SLC35E2;NADK
chr1	1750935	1750935	G	A	downstream	NADK
chr1	1751888	1751888	C	T	UTR3	NADK
chr1	1752126	1752126	G	A	UTR3	NADK
chr1	1753774	1753774	C	G	intronic	NADK
chr1	1754601	1754601	G	T	exonic	NADK
chr1	1755504	1755504	T	C	intronic	NADK
chr1	1755523	1755523	C	T	intronic	NADK
chr1	1756186	1756186	T	C	intronic	NADK
chr1	1756753	1756753	A	G	intronic	NADK
chr1	1757030	1757030	C	G	intronic	NADK
chr1	1757074	1757074	G	T	intronic	NADK
chr1	1757725	1757725	C	T	intronic	NADK
chr1	1758323	1758323	T	C	intronic	NADK
chr1	1758687	1758687	-	AC	intronic	NADK
chr1	1760882	1760882	T	C	intronic	NADK
chr1	1762664	1762664	A	G	intronic	NADK
chr1	1764023	1764023	C	A	intronic	NADK
chr1	1764135	1764135	G	T	intronic	NADK
chr1	1764392	1764392	C	T	intronic	NADK
chr1	1765220	1765220	A	G	intronic	NADK
chr1	1787397	1787397	G	A	exonic	GNB1
chr1	1793822	1793822	A	G	intronic	GNB1
chr1	1794187	1794187	C	T	intronic	GNB1
chr1	1794285	1794285	T	C	intronic	GNB1
chr1	1794321	1794321	C	T	intronic	GNB1
chr1	1794818	1794818	T	C	intronic	GNB1
chr1	1797248	1797248	C	G	intronic	GNB1
chr1	1797576	1797576	T	C	intronic	GNB1
chr1	1797586	1797586	T	C	intronic	GNB1
chr1	1801188	1801188	T	C	intronic	GNB1
chr1	1805208	1805208	T	C	intronic	GNB1
chr1	1805316	1805316	T	C	intronic	GNB1
chr1	1805348	1805348	T	C	intronic	GNB1
chr1	1805416	1805416	A	G	intronic	GNB1
chr1	1805774	1805774	T	C	intronic	GNB1
chr1	1805788	1805788	T	C	intronic	GNB1
chr1	1805814	1805814	T	C	intronic	GNB1
chr1	1815255	1815255	G	T	intronic	GNB1
chr1	1817900	1817901	TT	-	intronic	GNB1
chr1	1819318	1819318	T	C	intronic	GNB1
chr1	1819324	1819324	T	C	intronic	GNB1
chr1	1821516	1821516	C	T	intronic	GNB1
chr1	1827615	1827615	G	A	intronic	GNB1
chr1	1829550	1829550	A	C	intronic	GNB1
chr1	1831259	1831259	T	C	intronic	GNB1
chr1	1834144	1834144	T	C	intronic	GNB1
chr1	1837221	1837221	C	G	intronic	GNB1
chr1	1838513	1838513	T	C	intronic	GNB1
chr1	1838517	1838517	T	C	intronic	GNB1
chr1	1838619	1838619	T	C	intronic	GNB1
chr1	1840446	1840446	T	C	intronic	GNB1
chr1	1840895	1840895	-	TT	intronic	GNB1
chr1	1844830	1844830	C	A	intronic	GNB1
chr1	1846384	1846384	T	C	intronic	GNB1
chr1	1846387	1846387	T	C	intronic	GNB1
chr1	1846759	1846759	T	C	intronic	GNB1
chr1	1846779	1846779	T	C	intronic	GNB1
chr1	1846835	1846835	T	C	intronic	GNB1
chr1	1847597	1847597	T	C	intronic	GNB1
chr1	1849906	1849906	G	A	intronic	GNB1
chr1	1854867	1854867	T	C	intronic	GNB1
chr1	1855076	1855076	T	C	intronic	GNB1
chr1	1861672	1861672	A	G	intronic	GNB1
chr1	1864767	1864767	G	C	intronic	GNB1
chr1	1864774	1864774	T	A	intronic	GNB1
chr1	1865397	1865397	T	C	intronic	GNB1
chr1	1870733	1870733	A	G	intronic	GNB1
chr1	1871018	1871018	T	C	intronic	GNB1
chr1	1872863	1872863	C	T	intronic	GNB1
chr1	1874867	1874867	A	G	intronic	GNB1
chr1	1878651	1878651	C	T	intronic	GNB1
chr1	1879992	1879992	T	C	intronic	GNB1
chr1	1880927	1880927	A	-	intronic	GNB1
chr1	1881065	1881065	G	A	intronic	GNB1
chr1	1881798	1881798	C	T	intronic	GNB1
chr1	1883046	1883046	T	C	intronic	GNB1
chr1	1886061	1886061	T	C	intronic	GNB1
chr1	1886129	1886129	T	C	intronic	GNB1
chr1	1886690	1886690	A	C	intronic	GNB1
chr1	1887731	1887731	T	C	intronic	GNB1
chr1	1887754	1887754	T	C	intronic	GNB1
chr1	1887794	1887794	T	C	intronic	GNB1
chr1	1887814	1887814	T	C	intronic	GNB1
chr1	1887939	1887939	T	C	intronic	GNB1
chr1	1897841	1897841	T	C	intergenic	GNB1;CALML6
chr1	1897842	1897842	T	C	intergenic	GNB1;CALML6
chr1	1904516	1904516	A	G	intergenic	GNB1;CALML6
chr1	1912356	1912356	A	G	intergenic	GNB1;CALML6
chr1	1912364	1912364	A	G	intergenic	GNB1;CALML6
chr1	1912802	1912802	A	G	intergenic	GNB1;CALML6
chr1	1912812	1912812	A	G	intergenic	GNB1;CALML6
chr1	1912854	1912854	A	G	intergenic	GNB1;CALML6
chr1	1915022	1915022	C	T	UTR5	CALML6
chr1	1915143	1915143	A	G	UTR5	CALML6
chr1	1918697	1918697	C	T	intronic	TMEM52
chr1	1918989	1918989	A	G	intronic	TMEM52
chr1	2075289	2075289	T	C	intronic	PRKCZ
chr1	2107797	2107797	G	T	intronic	PRKCZ
chr1	2110877	2110877	T	C	intronic	PRKCZ
chr1	2110878	2110878	G	A	intronic	PRKCZ
chr1	2110891	2110891	G	A	intronic	PRKCZ
chr1	2116057	2116057	C	G	intronic	PRKCZ
chr1	2138772	2138772	A	G	intronic	PRKCZ
chr1	2151886	2151886	A	G	intronic	PRKCZ
chr1	2151984	2151984	A	G	intronic	PRKCZ
chr1	2152012	2152012	A	G	intronic	PRKCZ
chr1	2152413	2152413	A	G	intronic	PRKCZ
chr1	2152418	2152418	A	G	intronic	PRKCZ
chr1	2155122	2155122	A	G	intronic	PRKCZ
chr1	2170494	2170494	-	AGAT	intronic	PRKCZ
chr1	2171119	2171119	A	G	intronic	PRKCZ
chr1	2171122	2171122	A	G	intronic	PRKCZ
chr1	2171166	2171166	A	G	intronic	PRKCZ
chr1	2171192	2171192	A	G	intronic	PRKCZ
chr1	2171196	2171196	A	G	intronic	PRKCZ
chr1	2171200	2171200	A	G	intronic	PRKCZ
chr1	2171222	2171222	A	G	intronic	PRKCZ
chr1	2171232	2171232	A	G	intronic	PRKCZ
chr1	2171291	2171291	A	G	intronic	PRKCZ
chr1	2171292	2171292	A	G	intronic	PRKCZ
chr1	2171435	2171435	A	G	intronic	PRKCZ
chr1	2171445	2171445	A	G	intronic	PRKCZ
chr1	2171466	2171466	A	G	intronic	PRKCZ
chr1	2171495	2171495	A	G	intronic	PRKCZ
chr1	2171531	2171531	A	G	intronic	PRKCZ
chr1	2171532	2171532	A	G	intronic	PRKCZ
chr1	2171568	2171568	A	G	intronic	PRKCZ
chr1	2172212	2172212	C	A	intronic	PRKCZ
chr1	2175401	2175401	T	C	intronic	PRKCZ
chr1	2179409	2179409	T	G	intronic	PRKCZ
chr1	2187100	2187100	T	C	UTR5	FAAP20
chr1	2187481	2187481	T	C	intronic	FAAP20
chr1	2187483	2187483	T	C	intronic	FAAP20
chr1	2187486	2187486	T	C	intronic	FAAP20
chr1	2188394	2188394	A	G	intronic	FAAP20
chr1	2188749	2188749	T	C	intronic	FAAP20
chr1	2188816	2188816	T	C	intronic	FAAP20
chr1	2188890	2188890	A	C	intronic	FAAP20
chr1	2188959	2188959	C	T	intronic	FAAP20
chr1	2188964	2188964	C	T	intronic	FAAP20
chr1	2188972	2188972	T	A	intronic	FAAP20
chr1	2188979	2188979	T	G	intronic	FAAP20
chr1	2188988	2188988	G	A	intronic	FAAP20
chr1	2189186	2189186	C	A	intronic	FAAP20
chr1	2189294	2189294	-	G	intronic	FAAP20
chr1	2189679	2189679	C	T	UTR3	FAAP20
chr1	2191068	2191068	A	G	intronic	FAAP20
chr1	2194537	2194537	C	A	intronic	FAAP20
chr1	2194700	2194700	C	G	exonic	FAAP20
chr1	2201896	2201896	A	G	intronic	FAAP20
chr1	2207868	2207868	C	T	intronic	FAAP20
chr1	2208774	2208775	GA	-	intronic	FAAP20
chr1	2209048	2209048	G	A	intronic	FAAP20
chr1	2212668	2212668	A	G	UTR5	FAAP20
chr1	2217699	2217699	C	G	intergenic	FAAP20;SKI
chr1	2218427	2218427	A	G	intergenic	FAAP20;SKI
chr1	2218442	2218442	A	G	intergenic	FAAP20;SKI
chr1	2219696	2219696	A	G	intergenic	FAAP20;SKI
chr1	2220425	2220425	A	G	intergenic	FAAP20;SKI
chr1	2223340	2223340	T	C	intergenic	FAAP20;SKI
chr1	2223342	2223342	T	C	intergenic	FAAP20;SKI
chr1	2224923	2224923	A	G	intergenic	FAAP20;SKI
chr1	2231035	2231035	G	A	intronic	SKI
chr1	2234971	2234971	T	C	intronic	SKI
chr1	2237640	2237640	C	T	intronic	SKI
chr1	2238256	2238256	G	T	intronic	SKI
chr1	2240198	2240198	G	C	intronic	SKI
chr1	2241950	2241951	TG	-	intronic	SKI
chr1	2244392	2244392	A	G	intronic	SKI
chr1	2244459	2244459	A	G	intronic	SKI
chr1	2244469	2244469	A	G	intronic	SKI
chr1	2244494	2244494	A	G	intronic	SKI
chr1	2244501	2244501	A	G	intronic	SKI
chr1	2264531	2264531	A	G	intronic	SKI
chr1	2280113	2280113	A	G	intronic	SKI
chr1	2280122	2280122	A	G	intronic	SKI
chr1	2285327	2285327	A	G	intronic	SKI
chr1	2285357	2285357	A	G	intronic	SKI
chr1	2286057	2286057	A	G	intronic	SKI
chr1	2287068	2287068	C	T	intronic	SKI
chr1	2293812	2293812	C	T	intronic	SKI
chr1	2297157	2297157	A	G	intronic	SKI
chr1	2297162	2297162	A	G	intronic	SKI
chr1	2298114	2298114	C	T	intronic	SKI
chr1	2299254	2299254	G	-	intronic	SKI
chr1	2299360	2299360	T	C	intronic	SKI
chr1	2300024	2300024	C	T	intronic	SKI
chr1	2300128	2300128	G	T	intronic	SKI
chr1	2301873	2301873	A	G	intronic	SKI
chr1	2302812	2302812	A	G	intronic	SKI
chr1	2305258	2305258	A	G	intronic	SKI
chr1	2305319	2305319	G	C	intronic	SKI
chr1	2308567	2308567	T	C	UTR3	SKI
chr1	2308604	2308604	-	T	UTR3	SKI
chr1	2309937	2309937	-	T	UTR3	SKI
chr1	2309937	2309937	-	TT	UTR3	SKI
chr1	2314000	2314000	T	C	intergenic	SKI;MORN1
chr1	2315960	2315960	T	C	intergenic	SKI;MORN1
chr1	2316019	2316019	A	G	intergenic	SKI;MORN1
chr1	2316048	2316048	A	G	intergenic	SKI;MORN1
chr1	2316305	2316305	G	C	intergenic	SKI;MORN1
chr1	2316546	2316546	T	C	intergenic	SKI;MORN1
chr1	2316943	2316943	-	C	intergenic	SKI;MORN1
chr1	2316944	2316944	G	T	intergenic	SKI;MORN1
chr1	2317797	2317797	G	A	intergenic	SKI;MORN1
chr1	2320841	2320841	C	T	downstream	MORN1
chr1	2323077	2323077	G	A	intronic	MORN1
chr1	2323471	2323471	T	C	intronic	MORN1
chr1	2324572	2324572	A	G	intronic	MORN1
chr1	2324806	2324806	A	T	intronic	MORN1
chr1	2324977	2324977	-	GCT	intronic	MORN1
chr1	2325287	2325287	-	CT	intronic	MORN1
chr1	2326052	2326052	C	T	intronic	MORN1
chr1	2326288	2326288	C	T	intronic	MORN1
chr1	2326424	2326424	C	T	intronic	MORN1
chr1	2326492	2326492	G	A	intronic	MORN1
chr1	2326884	2326884	C	T	intronic	MORN1
chr1	2327034	2327034	G	A	intronic	MORN1
chr1	2328587	2328587	C	T	intronic	MORN1
chr1	2328611	2328611	G	A	intronic	MORN1
chr1	2329106	2329106	G	A	intronic	MORN1
chr1	2333587	2333587	G	A	intronic	MORN1
chr1	2333660	2333660	C	T	intronic	MORN1
chr1	2334442	2334442	C	T	intronic	MORN1
chr1	2334639	2334639	T	C	intronic	MORN1
chr1	2335275	2335275	G	C	intronic	MORN1
chr1	2335286	2335286	T	C	intronic	MORN1
chr1	2335858	2335858	C	T	intronic	MORN1
chr1	2348209	2348209	G	A	intronic	MORN1
chr1	2348700	2348700	C	T	intronic	MORN1
chr1	2348984	2348984	A	C	intronic	MORN1
chr1	2349222	2349222	G	A	intronic	MORN1
chr1	2350287	2350287	A	C	intronic	MORN1
chr1	2350539	2350539	T	G	ncRNA_exonic	LOC100129534
chr1	2351241	2351241	C	T	ncRNA_exonic	LOC100129534
chr1	2351337	2351337	G	C	ncRNA_exonic	LOC100129534
chr1	2352564	2352564	T	C	ncRNA_exonic	LOC100129534
chr1	2352756	2352756	T	C	intronic	MORN1
chr1	2353047	2353047	C	T	intronic	MORN1
chr1	2353975	2353975	G	A	intronic	MORN1
chr1	2355508	2355508	A	G	intronic	MORN1
chr1	2356078	2356078	T	C	intronic	MORN1
chr1	2361727	2361727	G	A	intronic	MORN1
chr1	2363591	2363591	T	G	intronic	MORN1
chr1	2363724	2363724	T	C	intronic	MORN1
chr1	2363769	2363769	G	A	intronic	MORN1
chr1	2363805	2363805	-	AAACA	intronic	MORN1
chr1	2363826	2363826	-	T	intronic	MORN1
chr1	2363827	2363827	-	TAT	intronic	MORN1
chr1	2363829	2363829	A	T	intronic	MORN1
chr1	2364339	2364339	A	C	intronic	MORN1
chr1	2364412	2364412	-	TTGT	intronic	MORN1
chr1	2364657	2364657	A	T	intronic	MORN1
chr1	2364658	2364658	A	T	intronic	MORN1
chr1	2365220	2365220	A	G	intronic	MORN1
chr1	2366243	2366243	C	T	intronic	MORN1
chr1	2366496	2366496	A	T	intronic	MORN1
chr1	2366555	2366555	G	C	intronic	MORN1
chr1	2366600	2366600	T	C	intronic	MORN1
chr1	2366661	2366661	T	C	intronic	MORN1
chr1	2366662	2366662	T	C	intronic	MORN1
chr1	2366815	2366815	T	C	intronic	MORN1
chr1	2366816	2366816	A	G	intronic	MORN1
chr1	2367197	2367197	G	A	intronic	MORN1
chr1	2367456	2367456	-	AA	intronic	MORN1
chr1	2367644	2367644	G	A	intronic	MORN1
chr1	2367699	2367699	T	C	intronic	MORN1
chr1	2367703	2367703	T	C	intronic	MORN1
chr1	2367712	2367712	T	C	intronic	MORN1
chr1	2367723	2367723	T	C	intronic	MORN1
chr1	2367732	2367732	T	C	intronic	MORN1
chr1	2367760	2367760	T	C	intronic	MORN1
chr1	2367766	2367766	T	C	intronic	MORN1
chr1	2367782	2367782	T	C	intronic	MORN1
chr1	2367799	2367799	C	T	intronic	MORN1
chr1	2367801	2367801	T	C	intronic	MORN1
chr1	2367832	2367832	T	C	intronic	MORN1
chr1	2367847	2367847	T	C	intronic	MORN1
chr1	2367848	2367848	T	C	intronic	MORN1
chr1	2367872	2367872	A	G	intronic	MORN1
chr1	2368188	2368188	T	C	intronic	MORN1
chr1	2368212	2368212	T	C	intronic	MORN1
chr1	2368473	2368473	T	C	intronic	MORN1
chr1	2368718	2368718	C	A	intronic	MORN1
chr1	2368939	2368939	G	C	intronic	MORN1
chr1	2369107	2369107	T	C	intronic	MORN1
chr1	2369147	2369147	T	C	intronic	MORN1
chr1	2369162	2369162	T	C	intronic	MORN1
chr1	2369178	2369178	T	C	intronic	MORN1
chr1	2369230	2369230	T	C	intronic	MORN1
chr1	2369232	2369232	T	C	intronic	MORN1
chr1	2369237	2369237	T	C	intronic	MORN1
chr1	2369242	2369242	T	C	intronic	MORN1
chr1	2369267	2369267	T	C	intronic	MORN1
chr1	2369285	2369285	T	C	intronic	MORN1
chr1	2369336	2369336	A	G	intronic	MORN1
chr1	2370032	2370032	C	G	intronic	MORN1
chr1	2370252	2370252	G	A	intronic	MORN1
chr1	2370675	2370676	TT	-	intronic	MORN1
chr1	2370756	2370756	T	C	intronic	MORN1
chr1	2370770	2370770	T	C	intronic	MORN1
chr1	2370775	2370775	T	C	intronic	MORN1
chr1	2370830	2370830	T	C	intronic	MORN1
chr1	2370889	2370889	T	C	intronic	MORN1
chr1	2370909	2370909	T	C	intronic	MORN1
chr1	2371032	2371032	C	T	intronic	MORN1
chr1	2371077	2371077	T	C	intronic	MORN1
chr1	2371133	2371133	T	C	intronic	MORN1
chr1	2371146	2371146	T	C	intronic	MORN1
chr1	2371147	2371147	T	C	intronic	MORN1
chr1	2371201	2371201	T	C	intronic	MORN1
chr1	2371203	2371203	T	C	intronic	MORN1
chr1	2371226	2371226	-	ACAACCACA	intronic	MORN1
chr1	2371312	2371312	T	C	intronic	MORN1
chr1	2371472	2371472	G	A	intronic	MORN1
chr1	2375256	2375256	C	T	intronic	MORN1
chr1	2375533	2375533	G	A	intronic	MORN1
chr1	2376477	2376477	A	C	intronic	MORN1
chr1	2377078	2377078	C	G	intronic	MORN1
chr1	2380395	2380395	T	C	intronic	MORN1
chr1	2380956	2380956	C	T	intronic	MORN1
chr1	2382101	2382101	A	G	intronic	MORN1
chr1	2382211	2382211	C	T	intronic	MORN1
chr1	2383717	2383717	A	-	intronic	MORN1
chr1	2383824	2383824	C	G	intronic	MORN1
chr1	2383975	2383975	C	T	intronic	MORN1
chr1	2384876	2384876	A	G	intronic	MORN1
chr1	2385630	2385630	A	C	intronic	MORN1
chr1	2391287	2391287	G	A	intronic	MORN1
chr1	2392569	2392569	C	T	intronic	RER1
chr1	2392897	2392897	T	C	intronic	RER1
chr1	2393027	2393027	A	G	intronic	RER1
chr1	2393034	2393034	C	T	intronic	RER1
chr1	2395479	2395479	G	A	intronic	RER1
chr1	2395636	2395636	C	T	intronic	RER1
chr1	2397275	2397275	A	G	intronic	RER1
chr1	2398369	2398369	A	G	intronic	RER1
chr1	2401201	2401201	T	C	intronic	RER1
chr1	2401549	2401549	T	C	intronic	RER1
chr1	2401592	2401592	G	A	intronic	RER1
chr1	2402505	2402505	-	C	intronic	RER1
chr1	2404237	2404237	A	G	UTR3	RER1
chr1	2404530	2404530	C	G	UTR3	RER1
chr1	2404771	2404771	C	T	UTR3	RER1
chr1	2405593	2405593	C	T	UTR3	PEX10
chr1	2406098	2406098	C	G	intronic	PEX10
chr1	2407130	2407130	T	C	intronic	PEX10
chr1	2407440	2407440	G	A	intronic	PEX10
chr1	2407635	2407635	C	T	intronic	PEX10
chr1	2407676	2407676	T	C	intronic	PEX10
chr1	2407956	2407956	A	G	intronic	PEX10
chr1	2408761	2408761	T	C	exonic	PEX10
chr1	2409065	2409065	C	T	intronic	PEX10
chr1	2411755	2411755	T	C	intronic	PEX10
chr1	2416398	2416398	-	GGACA	intergenic	PEX10;PLCH2
chr1	2416459	2416459	G	A	intergenic	PEX10;PLCH2
chr1	2416492	2416492	C	T	intergenic	PEX10;PLCH2
chr1	2417413	2417413	-	CCCAGCTT	intergenic	PEX10;PLCH2
chr1	2418330	2418330	G	A	intergenic	PEX10;PLCH2
chr1	2418469	2418469	C	T	intergenic	PEX10;PLCH2
chr1	2419005	2419005	C	T	intergenic	PEX10;PLCH2
chr1	2420841	2420841	G	A	intergenic	PEX10;PLCH2
chr1	2422217	2422217	C	T	intergenic	PEX10;PLCH2
chr1	2422225	2422225	C	T	intergenic	PEX10;PLCH2
chr1	2422265	2422265	C	T	intergenic	PEX10;PLCH2
chr1	2424299	2424299	A	-	intergenic	PEX10;PLCH2
chr1	2424306	2424306	T	C	intergenic	PEX10;PLCH2
chr1	2424477	2424477	C	T	intergenic	PEX10;PLCH2
chr1	2424652	2424652	A	G	intergenic	PEX10;PLCH2
chr1	2424672	2424672	A	G	intergenic	PEX10;PLCH2
chr1	2425033	2425033	G	C	intergenic	PEX10;PLCH2
chr1	2425048	2425048	A	G	intergenic	PEX10;PLCH2
chr1	2425056	2425056	A	G	intergenic	PEX10;PLCH2
chr1	2425639	2425639	A	G	intergenic	PEX10;PLCH2
chr1	2426036	2426036	T	C	intergenic	PEX10;PLCH2
chr1	2430201	2430201	G	T	intergenic	PEX10;PLCH2
chr1	2481802	2481802	G	C	intronic	PLCH2
chr1	2503305	2503305	C	T	intronic	PLCH2
chr1	2515402	2515402	C	A	intronic	PANK4
chr1	2515404	2515404	G	A	intronic	PANK4
chr1	2522355	2522355	C	T	intronic	PANK4
chr1	2526571	2526571	G	C	exonic	PANK4
chr1	2545919	2545919	T	A	intergenic	HES5;TNFRSF14-AS1
chr1	2547072	2547072	T	A	intergenic	HES5;TNFRSF14-AS1
chr1	2551482	2551482	T	C	ncRNA_exonic	TNFRSF14-AS1
chr1	2551831	2551831	T	C	ncRNA_exonic	TNFRSF14-AS1
chr1	2551859	2551859	C	G	ncRNA_exonic	TNFRSF14-AS1
chr1	2553309	2553309	T	C	ncRNA_intronic	TNFRSF14-AS1
chr1	2556224	2556224	C	A	ncRNA_exonic	TNFRSF14-AS1
chr1	2556327	2556327	T	C	ncRNA_exonic	TNFRSF14-AS1
chr1	2556714	2556714	A	G	exonic	TNFRSF14
chr1	2557491	2557491	G	A	intronic	TNFRSF14
chr1	2559459	2559459	C	A	intronic	TNFRSF14
chr1	2559503	2559503	C	A	intronic	TNFRSF14
chr1	2559766	2559766	C	T	intronic	TNFRSF14
chr1	2561226	2561226	G	T	intronic	TNFRSF14
chr1	2561636	2561636	A	C	intronic	TNFRSF14
chr1	2562891	2562891	G	A	exonic	TNFRSF14
chr1	2563346	2563346	G	A	UTR3	TNFRSF14
chr1	2564775	2564775	C	T	UTR3	TNFRSF14
chr1	2565143	2565143	G	C	UTR3	TNFRSF14
chr1	2565210	2565210	C	G	UTR3	TNFRSF14
chr1	2565214	2565214	A	G	UTR3	TNFRSF14
chr1	2566588	2566588	A	G	ncRNA_exonic	LOC100996583
chr1	2567179	2567179	G	T	ncRNA_intronic	LOC100996583
chr1	2567423	2567423	G	C	ncRNA_intronic	LOC100996583
chr1	2567815	2567815	G	A	ncRNA_intronic	LOC100996583
chr1	2568459	2568459	G	C	ncRNA_intronic	LOC100996583
chr1	2569899	2569899	C	T	ncRNA_intronic	LOC100996583
chr1	2570077	2570077	A	G	ncRNA_intronic	LOC100996583
chr1	2570571	2570571	T	C	ncRNA_intronic	LOC100996583
chr1	2570882	2570882	A	G	ncRNA_intronic	LOC100996583
chr1	2570883	2570883	A	G	ncRNA_intronic	LOC100996583
chr1	2570884	2570884	A	G	ncRNA_intronic	LOC100996583
chr1	2570887	2570887	A	G	ncRNA_intronic	LOC100996583
chr1	2571341	2571341	C	T	ncRNA_intronic	LOC100996583
chr1	2571395	2571395	A	G	ncRNA_intronic	LOC100996583
chr1	2571751	2571751	A	G	ncRNA_intronic	LOC100996583
chr1	2571779	2571779	A	G	ncRNA_intronic	LOC100996583
chr1	2572365	2572365	A	G	ncRNA_intronic	LOC100996583
chr1	2574274	2574274	C	T	ncRNA_intronic	LOC100996583
chr1	2574920	2574920	G	T	ncRNA_intronic	LOC100996583
chr1	2576499	2576499	A	G	ncRNA_intronic	LOC100996583
chr1	2577616	2577616	-	CC	ncRNA_intronic	LOC100996583
chr1	2579841	2579841	C	T	ncRNA_intronic	LOC100996583
chr1	2579949	2579949	G	A	ncRNA_intronic	LOC100996583
chr1	2580327	2580327	A	G	ncRNA_intronic	LOC100996583
chr1	2580331	2580331	A	G	ncRNA_intronic	LOC100996583
chr1	2580339	2580339	A	G	ncRNA_intronic	LOC100996583
chr1	2580340	2580340	A	G	ncRNA_intronic	LOC100996583
chr1	2581013	2581013	G	A	ncRNA_intronic	LOC100996583
chr1	2581616	2581616	A	T	ncRNA_exonic	LOC100996583
chr1	2589991	2589991	C	T	UTR3	FAM213B
chr1	2592222	2592222	G	-	intronic	MMEL1
chr1	2636061	2636061	A	G	intergenic	MMEL1;TTC34
chr1	2636341	2636341	-	C	intergenic	MMEL1;TTC34
chr1	2636343	2636343	C	T	intergenic	MMEL1;TTC34
chr1	2638584	2638584	A	G	intergenic	MMEL1;TTC34
chr1	2640384	2640384	A	G	downstream	TTC34
chr1	2641760	2641760	A	G	exonic	TTC34
chr1	2642288	2642288	A	C	intronic	TTC34
chr1	2642639	2642639	T	C	intronic	TTC34
chr1	2777410	2777410	T	C	intronic	TTC34
chr1	2781170	2781170	T	G	intronic	TTC34
chr1	2784362	2784362	T	C	intronic	TTC34
chr1	2784365	2784365	G	A	intronic	TTC34
chr1	2784370	2784370	A	G	intronic	TTC34
chr1	2961801	2961801	G	A	intergenic	TTC34;ACTRT2
chr1	2974390	2974390	G	T	intergenic	TTC34;ACTRT2
chr1	2975203	2975203	C	T	intergenic	TTC34;ACTRT2
chr1	3010608	3010608	A	G	intergenic	TTC34;ACTRT2
chr1	3010612	3010612	G	A	intergenic	TTC34;ACTRT2
chr1	3010622	3010622	G	T	intergenic	TTC34;ACTRT2
chr1	3010625	3010625	G	A	intergenic	TTC34;ACTRT2
chr1	3103682	3103682	C	A	intronic	PRDM16
chr1	3107701	3107701	A	C	intronic	PRDM16
chr1	3444740	3444740	G	A	intergenic	PRDM16;ARHGEF16
chr1	3450013	3450014	GT	-	intergenic	PRDM16;ARHGEF16
chr1	3464152	3464153	TG	-	intronic	ARHGEF16
chr1	3466474	3466474	G	A	intronic	ARHGEF16
chr1	3467029	3467029	G	T	intronic	ARHGEF16
chr1	3467101	3467101	G	A	intronic	ARHGEF16
chr1	3467334	3467334	A	G	exonic	ARHGEF16
chr1	3470607	3470607	G	A	intronic	ARHGEF16
chr1	3470610	3470610	A	C	intronic	ARHGEF16
chr1	3472709	3472709	T	C	intronic	ARHGEF16
chr1	3472757	3472757	C	T	intronic	ARHGEF16
chr1	3473163	3473163	C	T	exonic	ARHGEF16
chr1	3473674	3473674	T	A	intronic	ARHGEF16
chr1	3474458	3474458	G	A	intronic	ARHGEF16
chr1	3477892	3477892	T	C	exonic	ARHGEF16
chr1	3478076	3478076	A	G	intronic	ARHGEF16
chr1	3478110	3478110	T	C	intronic	ARHGEF16
chr1	3478475	3478475	G	A	exonic	ARHGEF16
chr1	3478665	3478665	T	C	intronic	ARHGEF16
chr1	3479410	3479411	CC	-	intronic	ARHGEF16
chr1	3480045	3480045	C	T	intronic	ARHGEF16
chr1	3480624	3480624	T	C	UTR3	ARHGEF16
chr1	3480851	3480851	-	CT	UTR3	ARHGEF16
chr1	3480891	3480891	G	A	UTR3	ARHGEF16
chr1	3481000	3481000	C	T	UTR3	ARHGEF16
chr1	3481341	3481341	G	C	downstream	ARHGEF16
chr1	3481361	3481361	G	A	downstream	ARHGEF16
chr1	3482891	3482891	T	C	intergenic	ARHGEF16;MEGF6
chr1	3484161	3484161	C	T	intergenic	ARHGEF16;MEGF6
chr1	3484707	3484707	A	G	intergenic	ARHGEF16;MEGF6
chr1	3485669	3485669	C	T	intergenic	ARHGEF16;MEGF6
chr1	3496862	3496862	A	G	intronic	MEGF6
chr1	3497541	3497541	C	T	intronic	MEGF6
chr1	3499885	3499885	C	A	exonic	MEGF6
chr1	3500194	3500194	A	G	intronic	MEGF6
chr1	3501396	3501396	G	A	intronic	MEGF6
chr1	3501607	3501607	A	G	intronic	MEGF6
chr1	3506903	3506903	C	T	intronic	MEGF6
chr1	3507069	3507069	A	G	intronic	MEGF6
chr1	3507178	3507178	C	A	intronic	MEGF6
chr1	3511596	3511596	T	G	exonic	MEGF6
chr1	3512044	3512044	G	A	exonic	MEGF6
chr1	3513800	3513800	T	C	intronic	MEGF6
chr1	3524818	3524818	C	T	intronic	MEGF6
chr1	3577286	3577286	G	T	intronic	MEGF6
chr1	3579915	3579915	T	C	exonic	MEGF6
chr1	3584616	3584616	T	C	intronic	MEGF6
chr1	3611380	3611380	C	G	UTR5	MEGF6
chr1	3619764	3619764	G	A	intergenic	MEGF6;TPRG1L
chr1	3623460	3623460	T	G	intergenic	MEGF6;TPRG1L
chr1	3624616	3624616	G	A	upstream	TPRG1L
chr1	3627146	3627146	A	G	intronic	TPRG1L
chr1	3629701	3629704	CGGG	-	UTR3	TPRG1L
chr1	3631572	3631572	T	C	exonic	WRAP73
chr1	3631885	3631885	A	G	intronic	WRAP73
chr1	3636216	3636216	A	G	intronic	WRAP73
chr1	3637225	3637225	T	C	intronic	WRAP73
chr1	3650062	3650069	GCAGGCTG	-	UTR5	WRAP73
chr1	3666423	3666423	T	C	intronic	TP73
chr1	3667128	3667128	G	C	intronic	TP73
chr1	3722110	3722110	C	T	exonic	TP73
chr1	3723079	3723079	T	C	intronic	TP73
chr1	3723571	3723574	CTGC	-	intronic	TP73
chr1	3724462	3724462	G	A	intronic	TP73
chr1	3724559	3724559	A	C	intronic	TP73
chr1	3724907	3724907	T	C	intronic	TP73
chr1	3727785	3727785	A	G	intronic	TP73
[truncated: 425,539+ more rows]
