# Supplementary material for: Genomic and transcriptomic analyses reveal a tandem amplification unit of 11 genes and mutations in mismatch repair genes in methotrexate-resistant HT-29 cells
Source: Exp Mol Med. 2021 Sep 14;53(9):1344–55. doi: 10.1038/s12276-021-00668-x (PMC8492700; doi:10.1038/s12276-021-00668-x)
Supplement: Supplementary file 6 — Supplementary Data 5 [file 12276_2021_668_MOESM6_ESM.xlsx]

## Sheet: Sheet1
Supplementary Data 5. The detected mutations in control
Chr	Start	End	Ref	Alt	Func.refGene	Gene.refGene
chr1	12948	12948	T	C	ncRNA_intronic	DDX11L1
chr1	14522	14522	G	A	ncRNA_exonic	WASH7P
chr1	14542	14542	A	G	ncRNA_exonic	WASH7P
chr1	14574	14574	A	G	ncRNA_exonic	WASH7P
chr1	14590	14590	G	A	ncRNA_exonic	WASH7P
chr1	14599	14599	T	A	ncRNA_exonic	WASH7P
chr1	14604	14604	A	G	ncRNA_exonic	WASH7P
chr1	14610	14610	T	C	ncRNA_exonic	WASH7P
chr1	14653	14653	C	T	ncRNA_exonic	WASH7P
chr1	15118	15118	A	G	ncRNA_intronic	WASH7P
chr1	15274	15274	A	T	ncRNA_intronic	WASH7P
chr1	16257	16257	G	C	ncRNA_intronic	WASH7P
chr1	16298	16298	C	T	ncRNA_intronic	WASH7P
chr1	16378	16378	T	C	ncRNA_intronic	WASH7P
chr1	16495	16495	G	C	ncRNA_intronic	WASH7P
chr1	16534	16534	C	T	ncRNA_intronic	WASH7P
chr1	16949	16949	A	C	ncRNA_exonic	WASH7P
chr1	17385	17385	G	A	ncRNA_exonic	MIR6859-1;MIR6859-2;MIR6859-3;MIR6859-4
chr1	17728	17728	G	T	ncRNA_exonic	WASH7P
chr1	19217	19217	G	C	ncRNA_intronic	WASH7P
chr1	19226	19226	T	A	ncRNA_intronic	WASH7P
chr1	19249	19249	G	A	ncRNA_intronic	WASH7P
chr1	19254	19254	G	C	ncRNA_intronic	WASH7P
chr1	19279	19279	C	T	ncRNA_intronic	WASH7P
chr1	19322	19322	C	T	ncRNA_intronic	WASH7P
chr1	19355	19355	G	A	ncRNA_intronic	WASH7P
chr1	19391	19391	G	A	ncRNA_intronic	WASH7P
chr1	19425	19425	A	G	ncRNA_intronic	WASH7P
chr1	19432	19432	A	G	ncRNA_intronic	WASH7P
chr1	20129	20129	C	T	ncRNA_intronic	WASH7P
chr1	20166	20166	A	G	ncRNA_intronic	WASH7P
chr1	21419	21419	C	T	ncRNA_intronic	WASH7P
chr1	21580	21580	C	T	ncRNA_intronic	WASH7P
chr1	22018	22018	T	C	ncRNA_intronic	WASH7P
chr1	23975	23975	G	A	ncRNA_intronic	WASH7P
chr1	28511	28511	G	A	ncRNA_intronic	WASH7P
chr1	28558	28558	C	T	ncRNA_intronic	WASH7P
chr1	28563	28563	A	G	ncRNA_intronic	WASH7P
chr1	28589	28589	-	TTGG	ncRNA_intronic	WASH7P
chr1	118617	118617	T	C	intergenic	OR4F5;LOC729737
chr1	122872	122872	T	G	intergenic	OR4F5;LOC729737
chr1	127491	127491	T	G	intergenic	OR4F5;LOC729737
chr1	127573	127573	G	A	intergenic	OR4F5;LOC729737
chr1	129285	129285	G	A	intergenic	OR4F5;LOC729737
chr1	135982	135982	A	G	ncRNA_exonic	LOC729737
chr1	136048	136048	C	T	ncRNA_exonic	LOC729737
chr1	136052	136052	T	C	ncRNA_exonic	LOC729737
chr1	136145	136145	T	C	ncRNA_exonic	LOC729737
chr1	136168	136168	T	C	ncRNA_exonic	LOC729737
chr1	136176	136176	T	C	ncRNA_exonic	LOC729737
chr1	136178	136178	T	C	ncRNA_exonic	LOC729737
chr1	136218	136218	T	C	ncRNA_exonic	LOC729737
chr1	136475	136475	T	C	ncRNA_exonic	LOC729737
chr1	136573	136573	T	C	ncRNA_exonic	LOC729737
chr1	136645	136645	G	C	ncRNA_exonic	LOC729737
chr1	136768	136768	T	C	ncRNA_exonic	LOC729737
chr1	136817	136817	T	C	ncRNA_exonic	LOC729737
chr1	136962	136962	C	T	ncRNA_exonic	LOC729737
chr1	137622	137622	G	A	ncRNA_exonic	LOC729737
chr1	137636	137636	T	C	ncRNA_exonic	LOC729737
chr1	137825	137825	G	A	ncRNA_exonic	LOC729737
chr1	137923	137923	C	T	ncRNA_exonic	LOC729737
chr1	138156	138156	G	T	ncRNA_exonic	LOC729737
chr1	138593	138593	G	T	ncRNA_exonic	LOC729737
chr1	139213	139213	A	G	ncRNA_exonic	LOC729737
chr1	139233	139233	C	A	ncRNA_exonic	LOC729737
chr1	140652	140652	T	C	upstream	LOC729737
chr1	146391	146391	G	A	intergenic	LOC729737;MIR6859-4
chr1	146403	146403	G	C	intergenic	LOC729737;MIR6859-4
chr1	146406	146406	A	G	intergenic	LOC729737;MIR6859-4
chr1	153502	153502	T	C	intergenic	LOC729737;MIR6859-4
chr1	155800	155800	C	T	intergenic	LOC729737;MIR6859-4
chr1	159031	159032	CC	-	intergenic	LOC729737;MIR6859-4
chr1	172595	172595	G	A	intergenic	LOC729737;MIR6859-4
chr1	184246	184246	T	C	intergenic	LOC729737;MIR6859-4
chr1	185194	185194	G	C	intergenic	LOC729737;MIR6859-4
chr1	185428	185428	A	G	intergenic	LOC729737;MIR6859-4
chr1	185451	185451	A	G	intergenic	LOC729737;MIR6859-4
chr1	185454	185454	G	A	intergenic	LOC729737;MIR6859-4
chr1	185497	185497	G	A	intergenic	LOC729737;MIR6859-4
chr1	185536	185536	G	C	intergenic	LOC729737;MIR6859-4
chr1	185711	185711	A	G	intergenic	LOC729737;MIR6859-4
chr1	185795	185795	G	T	intergenic	LOC729737;MIR6859-4
chr1	186365	186365	T	C	intergenic	LOC729737;MIR6859-4
chr1	186536	186536	C	T	intergenic	LOC729737;MIR6859-4
chr1	186664	186664	G	A	intergenic	LOC729737;MIR6859-4
chr1	186835	186835	A	G	intergenic	LOC729737;MIR6859-4
chr1	187019	187019	G	A	downstream	MIR6859-1;MIR6859-2;MIR6859-3;MIR6859-4
chr1	187102	187102	C	G	downstream	MIR6859-1;MIR6859-2;MIR6859-3;MIR6859-4
chr1	187204	187204	G	A	downstream	MIR6859-1;MIR6859-2;MIR6859-3;MIR6859-4
chr1	187485	187485	G	A	downstream	MIR6859-1;MIR6859-2;MIR6859-3;MIR6859-4
chr1	187497	187497	G	A	downstream	MIR6859-1;MIR6859-2;MIR6859-3;MIR6859-4
chr1	189269	189269	T	A	intergenic	MIR6859-4;FAM138D
chr1	189393	189394	CC	-	intergenic	MIR6859-4;FAM138D
chr1	190311	190311	C	T	intergenic	MIR6859-4;FAM138D
chr1	190651	190651	G	A	intergenic	MIR6859-4;FAM138D
chr1	190729	190729	C	T	intergenic	MIR6859-4;FAM138D
chr1	190768	190768	G	A	intergenic	MIR6859-4;FAM138D
chr1	191086	191086	C	T	intergenic	MIR6859-4;FAM138D
chr1	191806	191806	C	T	intergenic	MIR6859-4;FAM138D
chr1	191870	191870	C	A	intergenic	MIR6859-4;FAM138D
chr1	191910	191910	C	T	intergenic	MIR6859-4;FAM138D
chr1	191935	191935	A	G	intergenic	MIR6859-4;FAM138D
chr1	191944	191944	G	A	intergenic	MIR6859-4;FAM138D
chr1	192025	192025	G	A	intergenic	MIR6859-4;FAM138D
chr1	192027	192027	T	G	intergenic	MIR6859-4;FAM138D
chr1	192039	192039	G	T	intergenic	MIR6859-4;FAM138D
chr1	192472	192472	A	C	intergenic	MIR6859-4;FAM138D
chr1	192481	192481	A	C	intergenic	MIR6859-4;FAM138D
chr1	193920	193920	G	A	intergenic	MIR6859-4;FAM138D
chr1	193923	193923	T	C	intergenic	MIR6859-4;FAM138D
chr1	193995	193995	G	A	intergenic	MIR6859-4;FAM138D
chr1	194025	194025	C	G	intergenic	MIR6859-4;FAM138D
chr1	194317	194317	G	C	intergenic	MIR6859-4;FAM138D
chr1	195407	195407	G	C	intergenic	MIR6859-4;FAM138D
chr1	199198	199198	G	A	intergenic	MIR6859-4;FAM138D
chr1	261753	261753	G	A	intergenic	FAM138D;OR4F29
chr1	264619	264619	A	C	intergenic	FAM138D;OR4F29
chr1	266225	266225	C	A	intergenic	FAM138D;OR4F29
chr1	348172	348172	-	A	intergenic	FAM138D;OR4F29
chr1	437998	437998	A	G	intergenic	FAM138D;OR4F29
chr1	485197	485197	C	T	intergenic	OR4F29;LOC100132062
chr1	491965	491965	A	G	ncRNA_exonic	LOC100132062;LOC100132287
chr1	495039	495039	G	A	ncRNA_exonic	LOC100132062;LOC100132287
chr1	497113	497113	C	T	intergenic	LOC100132062;LOC101928626
chr1	497142	497142	C	T	intergenic	LOC100132062;LOC101928626
chr1	497156	497156	G	A	intergenic	LOC100132062;LOC101928626
chr1	502904	502904	T	C	intergenic	LOC100132062;LOC101928626
chr1	505074	505074	C	T	intergenic	LOC100132062;LOC101928626
chr1	505172	505172	T	G	intergenic	LOC100132062;LOC101928626
chr1	511562	511562	C	T	intergenic	LOC100132062;LOC101928626
chr1	511571	511571	T	C	intergenic	LOC100132062;LOC101928626
chr1	511613	511613	T	C	intergenic	LOC100132062;LOC101928626
chr1	511615	511615	T	C	intergenic	LOC100132062;LOC101928626
chr1	511685	511685	T	C	intergenic	LOC100132062;LOC101928626
chr1	512094	512094	T	C	intergenic	LOC100132062;LOC101928626
chr1	512113	512113	T	C	intergenic	LOC100132062;LOC101928626
chr1	601515	601515	T	G	intergenic	LOC100132062;LOC101928626
chr1	601559	601559	C	T	intergenic	LOC100132062;LOC101928626
chr1	629218	629218	A	G	upstream	LOC101928626
chr1	629274	629274	G	A	upstream	LOC101928626
chr1	629482	629482	T	C	upstream	LOC101928626
chr1	629488	629488	T	C	upstream	LOC101928626
chr1	629626	629626	T	C	upstream	LOC101928626
chr1	629906	629906	C	T	upstream	LOC101928626
chr1	630026	630026	C	T	intergenic	LOC101928626;MIR6723
chr1	630074	630074	T	C	intergenic	LOC101928626;MIR6723
chr1	630084	630084	T	C	intergenic	LOC101928626;MIR6723
chr1	630110	630110	T	C	intergenic	LOC101928626;MIR6723
chr1	630128	630128	G	A	intergenic	LOC101928626;MIR6723
chr1	630161	630161	A	G	intergenic	LOC101928626;MIR6723
chr1	630211	630211	C	T	intergenic	LOC101928626;MIR6723
chr1	630317	630317	A	G	intergenic	LOC101928626;MIR6723
chr1	630490	630490	T	C	intergenic	LOC101928626;MIR6723
chr1	630521	630521	G	A	intergenic	LOC101928626;MIR6723
chr1	630557	630557	T	C	intergenic	LOC101928626;MIR6723
chr1	630596	630596	C	T	intergenic	LOC101928626;MIR6723
chr1	630641	630641	A	G	intergenic	LOC101928626;MIR6723
chr1	630644	630644	G	A	intergenic	LOC101928626;MIR6723
chr1	630668	630668	G	A	intergenic	LOC101928626;MIR6723
chr1	631010	631010	T	C	intergenic	LOC101928626;MIR6723
chr1	631064	631064	-	C	intergenic	LOC101928626;MIR6723
chr1	631193	631193	A	G	intergenic	LOC101928626;MIR6723
chr1	631412	631412	T	C	downstream	MIR6723
chr1	631425	631425	G	C	downstream	MIR6723
chr1	631436	631436	C	A	downstream	MIR6723
chr1	631469	631469	G	A	downstream	MIR6723
chr1	631536	631536	A	G	downstream	MIR6723
chr1	631553	631553	A	G	downstream	MIR6723
chr1	631580	631580	T	C	downstream	MIR6723
chr1	631712	631712	T	C	downstream	MIR6723
chr1	631739	631739	A	C	downstream	MIR6723
chr1	631811	631811	C	T	downstream	MIR6723
chr1	631862	631862	G	A	downstream	MIR6723
chr1	632106	632106	T	C	downstream	MIR6723
chr1	632109	632109	T	C	downstream	MIR6723
chr1	632199	632199	C	T	downstream	MIR6723
chr1	632317	632317	G	A	downstream	MIR6723
chr1	632403	632403	T	C	ncRNA_exonic	MIR6723
chr1	632427	632427	T	C	upstream	MIR6723
chr1	632487	632487	A	G	upstream	MIR6723
chr1	632821	632821	T	C	upstream	MIR6723
chr1	632876	632876	C	T	upstream	MIR6723
chr1	632981	632981	T	C	upstream	MIR6723
chr1	633039	633039	T	C	upstream	MIR6723
chr1	633062	633062	T	C	upstream	MIR6723
chr1	633083	633083	A	G	upstream	MIR6723
chr1	633192	633192	G	A	upstream	MIR6723
chr1	633236	633236	A	G	upstream	MIR6723
chr1	633311	633311	T	C	upstream	MIR6723
chr1	633323	633323	A	G	upstream	MIR6723
chr1	633338	633338	C	T	upstream	MIR6723
chr1	633372	633372	T	C	upstream	MIR6723
chr1	633561	633561	A	G	intergenic	MIR6723;OR4F29
chr1	633624	633624	T	C	intergenic	MIR6723;OR4F29
chr1	633630	633630	T	C	intergenic	MIR6723;OR4F29
chr1	633672	633672	C	T	intergenic	MIR6723;OR4F29
chr1	633714	633714	A	G	intergenic	MIR6723;OR4F29
chr1	633824	633824	T	C	intergenic	MIR6723;OR4F29
chr1	633846	633846	C	A	intergenic	MIR6723;OR4F29
chr1	633870	633870	G	A	intergenic	MIR6723;OR4F29
chr1	633887	633887	G	A	intergenic	MIR6723;OR4F29
chr1	634112	634112	T	C	intergenic	MIR6723;OR4F29
chr1	634224	634224	G	A	intergenic	MIR6723;OR4F29
chr1	634229	634229	A	C	intergenic	MIR6723;OR4F29
chr1	634244	634244	T	C	intergenic	MIR6723;OR4F29
chr1	634337	634337	T	C	intergenic	MIR6723;OR4F29
chr1	634423	634423	G	A	intergenic	MIR6723;OR4F29
chr1	634429	634429	A	G	intergenic	MIR6723;OR4F29
chr1	634430	634430	A	T	intergenic	MIR6723;OR4F29
chr1	634431	634431	C	T	intergenic	MIR6723;OR4F29
chr1	634494	634494	C	T	intergenic	MIR6723;OR4F29
chr1	634498	634498	C	G	intergenic	MIR6723;OR4F29
chr1	634603	634603	G	A	intergenic	MIR6723;OR4F29
chr1	634679	634679	T	C	intergenic	MIR6723;OR4F29
chr1	634696	634696	T	C	intergenic	MIR6723;OR4F29
chr1	634699	634699	C	T	intergenic	MIR6723;OR4F29
chr1	634709	634709	C	T	intergenic	MIR6723;OR4F29
chr1	634714	634714	G	A	intergenic	MIR6723;OR4F29
chr1	634717	634717	A	G	intergenic	MIR6723;OR4F29
chr1	634798	634798	G	A	intergenic	MIR6723;OR4F29
chr1	634867	634867	T	C	intergenic	MIR6723;OR4F29
chr1	726821	726821	G	A	ncRNA_exonic	LOC100133331
chr1	727034	727034	C	T	ncRNA_exonic	LOC100133331
chr1	727038	727038	T	C	ncRNA_exonic	LOC100133331
chr1	727267	727267	T	C	ncRNA_exonic	LOC100133331
chr1	727717	727717	G	C	ncRNA_exonic	LOC100133331
chr1	729775	729775	G	C	ncRNA_exonic	LOC100133331
chr1	733358	733358	G	T	intergenic	LOC100133331;LOC100288069
chr1	740856	740856	T	C	intergenic	LOC100133331;LOC100288069
chr1	740869	740869	T	C	intergenic	LOC100133331;LOC100288069
chr1	740991	740991	T	C	intergenic	LOC100133331;LOC100288069
chr1	741047	741047	T	C	intergenic	LOC100133331;LOC100288069
chr1	741050	741050	T	C	intergenic	LOC100133331;LOC100288069
chr1	744224	744224	C	A	intergenic	LOC100133331;LOC100288069
chr1	744250	744250	A	T	intergenic	LOC100133331;LOC100288069
chr1	744357	744357	G	C	intergenic	LOC100133331;LOC100288069
chr1	744764	744764	A	C	intergenic	LOC100133331;LOC100288069
chr1	744866	744866	G	A	intergenic	LOC100133331;LOC100288069
chr1	753997	753997	T	C	intergenic	LOC100133331;LOC100288069
chr1	759079	759079	T	C	intergenic	LOC100133331;LOC100288069
chr1	765017	765017	T	C	ncRNA_exonic	LOC100288069
chr1	765018	765018	G	A	ncRNA_exonic	LOC100288069
chr1	778406	778406	-	GCT	ncRNA_exonic	LOC100288069
chr1	779047	779047	G	A	upstream	LOC100288069
chr1	779501	779501	A	G	upstream	LOC100288069
chr1	779502	779502	A	G	upstream	LOC100288069
chr1	779968	779968	T	G	intergenic	LOC100288069;FAM87B
chr1	780382	780382	A	G	intergenic	LOC100288069;FAM87B
chr1	780616	780616	A	T	intergenic	LOC100288069;FAM87B
chr1	783006	783006	A	G	intergenic	LOC100288069;FAM87B
chr1	783175	783175	T	C	intergenic	LOC100288069;FAM87B
chr1	784860	784860	T	C	intergenic	LOC100288069;FAM87B
chr1	785417	785417	G	A	intergenic	LOC100288069;FAM87B
chr1	788511	788511	G	C	intergenic	LOC100288069;FAM87B
chr1	790136	790136	-	GAATG	intergenic	LOC100288069;FAM87B
chr1	792461	792461	G	A	intergenic	LOC100288069;FAM87B
chr1	792862	792862	C	G	intergenic	LOC100288069;FAM87B
chr1	794707	794707	T	C	intergenic	LOC100288069;FAM87B
chr1	796338	796338	T	C	intergenic	LOC100288069;FAM87B
chr1	798662	798662	G	A	intergenic	LOC100288069;FAM87B
chr1	799111	799111	T	C	intergenic	LOC100288069;FAM87B
chr1	800046	800046	G	A	intergenic	LOC100288069;FAM87B
chr1	800909	800909	T	A	intergenic	LOC100288069;FAM87B
chr1	801142	801142	A	T	intergenic	LOC100288069;FAM87B
chr1	801143	801143	T	C	intergenic	LOC100288069;FAM87B
chr1	803830	803830	A	G	intergenic	LOC100288069;FAM87B
chr1	804046	804046	A	G	intergenic	LOC100288069;FAM87B
chr1	804148	804148	G	A	intergenic	LOC100288069;FAM87B
chr1	813498	813498	G	T	intergenic	LOC100288069;FAM87B
chr1	816376	816376	T	C	upstream	FAM87B
chr1	817186	817186	G	A	upstream	FAM87B
chr1	817341	817341	A	G	upstream	FAM87B
chr1	818025	818025	C	A	ncRNA_exonic	FAM87B
chr1	818045	818045	T	C	ncRNA_exonic	FAM87B
chr1	818094	818094	C	G	ncRNA_exonic	FAM87B
chr1	818161	818161	G	A	ncRNA_exonic	FAM87B
chr1	819123	819123	G	A	ncRNA_exonic	FAM87B
chr1	821000	821000	T	A	intergenic	FAM87B;LINC00115
chr1	822556	822556	C	A	intergenic	FAM87B;LINC00115
chr1	822764	822764	A	G	intergenic	FAM87B;LINC00115
chr1	826291	826291	G	C	ncRNA_exonic	LINC00115
chr1	826893	826893	G	A	ncRNA_exonic	LINC00115
chr1	827209	827209	G	C	ncRNA_exonic	LINC00115
chr1	827212	827212	C	G	ncRNA_exonic	LINC00115
chr1	827221	827221	T	C	ncRNA_exonic	LINC00115
chr1	827252	827252	T	A	ncRNA_exonic	LINC00115
chr1	833843	833843	C	G	ncRNA_intronic	LINC01128
chr1	834583	834583	G	A	ncRNA_intronic	LINC01128
chr1	836443	836443	T	C	ncRNA_intronic	LINC01128
chr1	840046	840046	G	A	ncRNA_intronic	LINC01128
chr1	840279	840279	A	G	ncRNA_intronic	LINC01128
chr1	841742	841742	A	T	ncRNA_exonic	LINC01128
chr1	842922	842922	-	CT	ncRNA_exonic	LINC01128
chr1	843189	843189	A	G	ncRNA_exonic	LINC01128
chr1	843942	843942	A	G	ncRNA_intronic	LINC01128
chr1	844647	844647	G	T	ncRNA_intronic	LINC01128
chr1	845405	845405	T	A	ncRNA_intronic	LINC01128
chr1	847601	847601	C	T	ncRNA_intronic	LINC01128
chr1	847924	847924	T	C	ncRNA_intronic	LINC01128
chr1	849670	849670	G	A	ncRNA_intronic	LINC01128
chr1	850609	850609	T	C	ncRNA_intronic	LINC01128
chr1	851882	851882	C	G	ncRNA_intronic	LINC01128
chr1	852019	852019	G	T	ncRNA_exonic	LINC01128
chr1	853828	853876	GCCGTGTGGTAAACTGATGAACCCCGACCCTGATCAACATGAGATGACT	-	ncRNA_exonic	LINC01128
chr1	854134	854134	A	-	ncRNA_exonic	LINC01128
chr1	855316	855316	-	AT	ncRNA_exonic	LINC01128
chr1	855379	855380	TA	-	ncRNA_exonic	LINC01128
chr1	855811	855811	G	A	ncRNA_exonic	LINC01128
chr1	856883	856883	A	G	ncRNA_exonic	LINC01128
chr1	857100	857100	C	T	ncRNA_exonic	LINC01128
chr1	858969	858969	T	C	ncRNA_exonic	LINC01128
chr1	858970	858970	G	C	ncRNA_exonic	LINC01128
chr1	859006	859006	A	G	ncRNA_exonic	LINC01128
chr1	861263	861263	C	T	intergenic	LINC01128;FAM41C
chr1	861395	861395	T	C	intergenic	LINC01128;FAM41C
chr1	861733	861733	A	G	intergenic	LINC01128;FAM41C
chr1	862094	862094	G	T	intergenic	LINC01128;FAM41C
chr1	905373	905373	T	C	intergenic	FAM41C;LOC100130417
chr1	908025	908025	A	G	intergenic	FAM41C;LOC100130417
chr1	908122	908122	C	T	intergenic	FAM41C;LOC100130417
chr1	910558	910558	G	A	intergenic	FAM41C;LOC100130417
chr1	911221	911221	T	-	intergenic	FAM41C;LOC100130417
chr1	911870	911870	G	A	intergenic	FAM41C;LOC100130417
chr1	913065	913065	G	A	intergenic	FAM41C;LOC100130417
chr1	913076	913076	A	G	intergenic	FAM41C;LOC100130417
chr1	914618	914618	A	G	intergenic	FAM41C;LOC100130417
chr1	914682	914682	A	T	intergenic	FAM41C;LOC100130417
chr1	915810	915810	G	A	intergenic	FAM41C;LOC100130417
chr1	915824	915824	G	C	downstream	LOC100130417
chr1	916377	916377	A	G	downstream	LOC100130417
chr1	917284	917284	C	T	ncRNA_exonic	LOC100130417
chr1	917378	917378	G	C	ncRNA_exonic	LOC100130417
chr1	917859	917859	A	G	ncRNA_intronic	LOC100130417
chr1	918870	918870	A	G	ncRNA_exonic	LOC100130417
chr1	920661	920661	G	A	upstream	LOC100130417
chr1	920719	920719	T	G	intergenic	LOC100130417;SAMD11
chr1	920728	920728	A	G	intergenic	LOC100130417;SAMD11
chr1	926713	926713	T	C	intronic	SAMD11
chr1	926744	926744	A	G	intronic	SAMD11
chr1	931540	931540	A	G	intronic	SAMD11
chr1	931558	931558	G	A	intronic	SAMD11
chr1	942335	942335	C	G	intronic	SAMD11
chr1	942451	942451	T	C	exonic	SAMD11
chr1	944011	944011	G	A	exonic	SAMD11
chr1	944296	944296	G	A	UTR3	NOC2L;SAMD11
chr1	944307	944307	T	C	UTR3	NOC2L;SAMD11
chr1	944858	944858	A	G	intronic	NOC2L
chr1	945260	945260	C	-	intronic	NOC2L
chr1	946653	946653	G	A	intronic	NOC2L
chr1	947423	947423	A	G	intronic	NOC2L
chr1	948245	948245	A	G	intronic	NOC2L
chr1	949046	949046	-	ACAGCAAAG	intronic	NOC2L
chr1	949435	949435	A	G	intronic	NOC2L
chr1	951437	951437	C	T	intronic	NOC2L
chr1	952421	952421	A	G	exonic	NOC2L
chr1	953259	953259	T	C	exonic	NOC2L
chr1	953279	953279	T	C	exonic	NOC2L
chr1	954258	954258	G	C	intronic	NOC2L
chr1	954333	954333	C	A	intronic	NOC2L
chr1	954724	954724	G	A	intronic	NOC2L
chr1	954827	954827	-	A	intronic	NOC2L
chr1	955641	955641	G	A	intronic	NOC2L
chr1	957365	957365	G	A	intronic	NOC2L
chr1	957900	957900	G	A	intronic	NOC2L
chr1	958251	958251	A	G	intronic	NOC2L
chr1	958339	958339	G	A	intronic	NOC2L
chr1	961096	961096	A	G	intronic	KLHL17
chr1	961945	961945	G	C	exonic	KLHL17
chr1	962184	962184	T	C	intronic	KLHL17
chr1	962943	962943	T	C	intronic	KLHL17
chr1	964548	964548	G	C	intronic	KLHL17
chr1	964557	964557	G	T	intronic	KLHL17
chr1	964558	964558	G	C	intronic	KLHL17
chr1	964562	964562	G	A	intronic	KLHL17
chr1	965125	965125	G	C	exonic	KLHL17
chr1	965350	965350	G	A	UTR3	KLHL17
chr1	965592	965592	T	G	UTR3	KLHL17
chr1	965643	965643	T	C	UTR3	KLHL17
chr1	965667	965668	CC	-	UTR3	KLHL17
chr1	966179	966179	G	A	upstream;downstream	PLEKHN1;KLHL17
chr1	966227	966227	C	G	upstream;downstream	PLEKHN1;KLHL17
chr1	966272	966272	A	G	upstream;downstream	PLEKHN1;KLHL17
chr1	967617	967617	G	A	intronic	PLEKHN1
chr1	969377	969377	-	TG	intronic	PLEKHN1
chr1	969664	969665	AT	-	intronic	PLEKHN1
chr1	969780	969780	C	T	intronic	PLEKHN1
chr1	969785	969785	A	G	intronic	PLEKHN1
chr1	973858	973858	G	C	exonic	PLEKHN1
chr1	973929	973929	T	C	exonic	PLEKHN1
chr1	974039	974039	C	T	exonic	PLEKHN1
chr1	974388	974388	A	G	intronic	PLEKHN1
chr1	975058	975058	A	G	UTR3	PLEKHN1
chr1	975093	975093	G	A	UTR3	PLEKHN1
chr1	975523	975523	T	C	UTR3	PERM1
chr1	975555	975555	G	A	UTR3	PERM1
chr1	991273	991273	T	C	intergenic	PERM1;HES4
chr1	997238	997238	C	G	intergenic	PERM1;HES4
chr1	998719	998719	G	C	downstream	HES4
chr1	998726	998726	A	G	downstream	HES4
chr1	998750	998750	G	C	downstream	HES4
chr1	1000291	1000291	C	G	upstream	HES4
chr1	1002736	1002736	T	G	intergenic	HES4;ISG15
chr1	1006159	1006159	C	T	intergenic	HES4;ISG15
chr1	1008112	1008112	G	T	intergenic	HES4;ISG15
chr1	1008134	1008134	A	T	intergenic	HES4;ISG15
chr1	1008147	1008147	T	C	intergenic	HES4;ISG15
chr1	1010232	1010232	C	T	intergenic	HES4;ISG15
chr1	1010748	1010748	T	-	intergenic	HES4;ISG15
chr1	1010755	1010755	T	G	intergenic	HES4;ISG15
chr1	1012158	1012158	C	T	intergenic	HES4;ISG15
chr1	1013312	1013312	G	A	upstream	ISG15
chr1	1013466	1013466	-	A	upstream	ISG15
chr1	1013490	1013490	C	G	UTR5	ISG15
chr1	1013541	1013541	T	C	UTR5	ISG15
chr1	1013855	1013855	G	A	intronic	ISG15
chr1	1014228	1014228	G	A	exonic	ISG15
chr1	1014274	1014274	A	G	exonic	ISG15
chr1	1017158	1017158	G	A	intergenic	ISG15;AGRN
chr1	1017262	1017262	G	A	intergenic	ISG15;AGRN
chr1	1020217	1020217	G	T	exonic	AGRN
chr1	1020239	1020239	G	C	exonic	AGRN
chr1	1021087	1021087	A	G	intronic	AGRN
chr1	1021740	1021740	G	C	intronic	AGRN
chr1	1022260	1022260	C	T	exonic	AGRN
chr1	1026447	1026447	G	A	intronic	AGRN
chr1	1027869	1027869	C	T	intronic	AGRN
chr1	1030143	1030143	A	G	intronic	AGRN
chr1	1032846	1032846	C	A	intronic	AGRN
chr1	1034835	1034835	G	C	intronic	AGRN
chr1	1035740	1035740	G	A	intronic	AGRN
chr1	1035844	1035844	A	G	intronic	AGRN
chr1	1035987	1035987	T	C	intronic	AGRN
chr1	1036754	1036754	C	T	intronic	AGRN
chr1	1036800	1036800	G	A	intronic	AGRN
chr1	1037534	1037534	G	A	intronic	AGRN
chr1	1037956	1037956	A	G	intronic	AGRN
chr1	1037997	1037997	G	A	intronic	AGRN
chr1	1038078	1038078	C	T	intronic	AGRN
chr1	1038288	1038288	A	G	intronic	AGRN
chr1	1038800	1038800	G	T	intronic	AGRN
chr1	1038819	1038819	C	T	intronic	AGRN
chr1	1038845	1038845	A	G	intronic	AGRN
chr1	1038916	1038916	A	G	intronic	AGRN
chr1	1038975	1038975	G	A	intronic	AGRN
chr1	1038976	1038976	T	C	intronic	AGRN
chr1	1039114	1039114	G	T	intronic	AGRN
chr1	1039190	1039190	T	G	intronic	AGRN
chr1	1039282	1039282	G	T	intronic	AGRN
chr1	1039411	1039411	-	GGG	intronic	AGRN
chr1	1039514	1039514	C	T	intronic	AGRN
chr1	1039753	1039753	T	A	intronic	AGRN
chr1	1040322	1040322	A	G	intronic	AGRN
chr1	1041350	1041350	C	T	exonic	AGRN
chr1	1041950	1041950	T	C	intronic	AGRN
chr1	1042190	1042190	G	A	intronic	AGRN
chr1	1042400	1042400	C	T	intronic	AGRN
chr1	1042813	1042813	G	A	intronic	AGRN
chr1	1045080	1045080	G	A	intronic	AGRN
chr1	1045707	1045707	A	G	intronic	AGRN
chr1	1046551	1046551	A	G	exonic	AGRN
chr1	1047064	1047064	A	G	intronic	AGRN
chr1	1047082	1047082	T	C	intronic	AGRN
chr1	1047133	1047133	T	C	intronic	AGRN
chr1	1047342	1047342	A	G	exonic	AGRN
chr1	1047561	1047561	T	C	intronic	AGRN
chr1	1047614	1047614	T	C	exonic	AGRN
chr1	1050658	1050658	G	C	intronic	AGRN
chr1	1050906	1050906	C	T	intronic	AGRN
chr1	1051063	1051063	C	T	intronic	AGRN
chr1	1051820	1051820	C	T	intronic	AGRN
chr1	1052290	1052290	T	G	intronic	AGRN
chr1	1052636	1052636	T	C	intronic	AGRN
chr1	1052819	1052821	GCA	-	intronic	AGRN
chr1	1053123	1053123	A	T	intronic	AGRN
chr1	1053552	1053552	G	C	intronic	AGRN
chr1	1054081	1054081	G	A	intronic	AGRN
chr1	1055000	1055000	C	T	UTR3	AGRN
chr1	1055037	1055037	T	C	UTR3	AGRN
chr1	1055137	1055137	C	T	UTR3	AGRN
chr1	1055393	1055393	C	T	UTR3	AGRN
chr1	1055426	1055426	G	A	UTR3	AGRN
chr1	1055563	1055563	G	C	UTR3	AGRN
chr1	1055604	1055604	G	A	UTR3	AGRN
chr1	1059011	1059011	G	T	intergenic	AGRN;RNF223
chr1	1063015	1063015	A	G	intergenic	AGRN;RNF223
chr1	1063121	1063121	G	C	intergenic	AGRN;RNF223
chr1	1063202	1063202	G	C	intergenic	AGRN;RNF223
chr1	1065797	1065797	G	C	intergenic	AGRN;RNF223
chr1	1067007	1067007	A	G	intergenic	AGRN;RNF223
chr1	1067159	1067159	G	A	intergenic	AGRN;RNF223
chr1	1067552	1067552	C	G	intergenic	AGRN;RNF223
chr1	1067673	1067673	C	T	intergenic	AGRN;RNF223
chr1	1068249	1068249	C	T	intergenic	AGRN;RNF223
chr1	1069577	1069577	G	A	intergenic	AGRN;RNF223
chr1	1069600	1069600	G	A	intergenic	AGRN;RNF223
chr1	1071610	1071610	G	A	downstream	RNF223
chr1	1074098	1074098	G	C	UTR5	RNF223
chr1	1079746	1079746	A	G	intergenic	RNF223;C1orf159
chr1	1081961	1081961	G	T	UTR3	C1orf159
chr1	1082207	1082207	C	T	UTR3	C1orf159
chr1	1082764	1082764	T	C	UTR3	C1orf159
chr1	1083182	1083182	C	T	intronic	C1orf159
chr1	1083324	1083324	A	G	intronic	C1orf159
chr1	1083795	1083795	C	G	intronic	C1orf159
chr1	1083800	1083800	T	C	intronic	C1orf159
chr1	1084461	1084461	G	A	intronic	C1orf159
chr1	1085966	1085966	A	G	exonic	C1orf159
chr1	1086315	1086315	A	G	intronic	C1orf159
chr1	1089921	1089921	T	C	intronic	C1orf159
chr1	1091327	1091327	C	A	intronic	C1orf159
chr1	1091421	1091421	T	A	intronic	C1orf159
chr1	1091559	1091559	G	A	UTR5	C1orf159
chr1	1092465	1092465	T	G	intronic	C1orf159
chr1	1092466	1092466	T	C	intronic	C1orf159
chr1	1092879	1092879	C	T	intronic	C1orf159
chr1	1094425	1094425	A	G	intronic	C1orf159
chr1	1095185	1095185	C	T	intronic	C1orf159
chr1	1095253	1095253	G	A	intronic	C1orf159
chr1	1096160	1096160	A	G	intronic	C1orf159
chr1	1096414	1096414	T	C	intronic	C1orf159
chr1	1096593	1096593	C	T	intronic	C1orf159
chr1	1096597	1096597	A	T	intronic	C1orf159
chr1	1096804	1096804	A	G	intronic	C1orf159
chr1	1096872	1096872	T	C	intronic	C1orf159
chr1	1096875	1096875	T	C	intronic	C1orf159
chr1	1096876	1096876	G	A	intronic	C1orf159
chr1	1096896	1096896	T	C	intronic	C1orf159
chr1	1096899	1096899	T	C	intronic	C1orf159
chr1	1097222	1097222	T	C	intronic	C1orf159
chr1	1097231	1097231	T	C	intronic	C1orf159
chr1	1097244	1097244	T	C	intronic	C1orf159
chr1	1097310	1097310	T	C	intronic	C1orf159
chr1	1098129	1098129	T	C	intronic	C1orf159
chr1	1098216	1098216	T	C	intronic	C1orf159
chr1	1098246	1098246	C	G	intronic	C1orf159
chr1	1098290	1098290	T	C	intronic	C1orf159
chr1	1098300	1098300	T	A	intronic	C1orf159
chr1	1098614	1098614	C	T	intronic	C1orf159
chr1	1098619	1098619	C	T	intronic	C1orf159
chr1	1098681	1098681	C	T	intronic	C1orf159
chr1	1098805	1098805	T	C	intronic	C1orf159
chr1	1098806	1098806	T	C	intronic	C1orf159
chr1	1098807	1098807	T	C	intronic	C1orf159
chr1	1098820	1098820	T	C	intronic	C1orf159
chr1	1098863	1098863	C	T	intronic	C1orf159
chr1	1099119	1099119	G	T	intronic	C1orf159
chr1	1099189	1099189	A	G	intronic	C1orf159
chr1	1099202	1099202	G	A	intronic	C1orf159
chr1	1099457	1099457	G	T	intronic	C1orf159
chr1	1099519	1099519	T	C	intronic	C1orf159
chr1	1099626	1099626	T	C	intronic	C1orf159
chr1	1101315	1101315	T	C	intronic	C1orf159
chr1	1101317	1101317	T	C	intronic	C1orf159
chr1	1101579	1101579	T	C	intronic	C1orf159
chr1	1101923	1101923	T	C	intronic	C1orf159
chr1	1101933	1101933	A	G	intronic	C1orf159
chr1	1101987	1101987	G	A	intronic	C1orf159
chr1	1101989	1101989	T	C	intronic	C1orf159
chr1	1101990	1101990	T	C	intronic	C1orf159
chr1	1103805	1103805	C	T	intronic	C1orf159
chr1	1103831	1103831	T	C	intronic	C1orf159
chr1	1103888	1103888	T	C	intronic	C1orf159
chr1	1105092	1105092	C	T	intronic	C1orf159
chr1	1105386	1105386	T	C	intronic	C1orf159
chr1	1105414	1105414	G	A	intronic	C1orf159
chr1	1105444	1105444	T	C	intronic	C1orf159
chr1	1105475	1105475	T	C	intronic	C1orf159
chr1	1105504	1105504	T	C	intronic	C1orf159
chr1	1105560	1105560	A	C	intronic	C1orf159
chr1	1105605	1105605	C	G	intronic	C1orf159
chr1	1105631	1105631	T	C	intronic	C1orf159
chr1	1105692	1105692	T	C	intronic	C1orf159
chr1	1106406	1106406	T	C	intronic	C1orf159
chr1	1106801	1106801	C	T	intronic	C1orf159
chr1	1107293	1107293	C	T	intronic	C1orf159
chr1	1107547	1107547	G	T	intronic	C1orf159
chr1	1107673	1107673	A	G	intronic	C1orf159
chr1	1107882	1107882	T	C	intronic	C1orf159
chr1	1110784	1110784	C	T	intronic	C1orf159
chr1	1111481	1111481	G	A	intronic	C1orf159
chr1	1111994	1111994	T	A	intronic	C1orf159
chr1	1112806	1112806	T	C	intronic	C1orf159
chr1	1112865	1112865	T	C	intronic	C1orf159
chr1	1112951	1112951	T	C	intronic	C1orf159
chr1	1113047	1113047	T	C	intronic	C1orf159
chr1	1113084	1113084	T	C	intronic	C1orf159
chr1	1113261	1113261	T	C	intronic	C1orf159
chr1	1113318	1113318	T	C	intronic	C1orf159
chr1	1113574	1113574	T	C	intronic	C1orf159
chr1	1113575	1113575	A	G	intronic	C1orf159
chr1	1113609	1113609	A	G	intronic	C1orf159
chr1	1114144	1114144	T	C	intronic	C1orf159
chr1	1114570	1114570	A	G	intronic	C1orf159
chr1	1115274	1115274	-	A	intronic	C1orf159
chr1	1123255	1123255	G	A	intergenic	C1orf159;LINC01342
chr1	1123509	1123509	G	A	intergenic	C1orf159;LINC01342
chr1	1123889	1123889	C	T	intergenic	C1orf159;LINC01342
chr1	1124663	1124663	A	C	intergenic	C1orf159;LINC01342
chr1	1124768	1124768	G	T	intergenic	C1orf159;LINC01342
chr1	1125228	1125228	G	A	intergenic	C1orf159;LINC01342
chr1	1125735	1125735	T	C	intergenic	C1orf159;LINC01342
chr1	1125772	1125772	T	C	intergenic	C1orf159;LINC01342
chr1	1125786	1125786	T	C	intergenic	C1orf159;LINC01342
chr1	1125882	1125882	A	G	intergenic	C1orf159;LINC01342
chr1	1126222	1126222	G	A	intergenic	C1orf159;LINC01342
chr1	1126468	1126468	A	G	intergenic	C1orf159;LINC01342
chr1	1126571	1126571	C	T	intergenic	C1orf159;LINC01342
chr1	1126645	1126645	A	G	intergenic	C1orf159;LINC01342
chr1	1126678	1126678	G	A	intergenic	C1orf159;LINC01342
chr1	1127258	1127258	C	A	intergenic	C1orf159;LINC01342
chr1	1127664	1127664	A	G	intergenic	C1orf159;LINC01342
chr1	1127861	1127861	G	T	intergenic	C1orf159;LINC01342
chr1	1129155	1129155	G	C	intergenic	C1orf159;LINC01342
chr1	1129422	1129422	T	C	intergenic	C1orf159;LINC01342
chr1	1129599	1129599	C	T	intergenic	C1orf159;LINC01342
chr1	1129916	1129916	T	C	intergenic	C1orf159;LINC01342
chr1	1130879	1130879	G	C	intergenic	C1orf159;LINC01342
chr1	1130902	1130902	A	G	intergenic	C1orf159;LINC01342
chr1	1131008	1131008	-	T	intergenic	C1orf159;LINC01342
chr1	1131023	1131023	T	C	intergenic	C1orf159;LINC01342
chr1	1131545	1131545	T	C	intergenic	C1orf159;LINC01342
chr1	1131566	1131566	A	G	intergenic	C1orf159;LINC01342
chr1	1131572	1131572	A	G	intergenic	C1orf159;LINC01342
chr1	1131573	1131573	T	C	intergenic	C1orf159;LINC01342
chr1	1132217	1132218	AG	-	intergenic	C1orf159;LINC01342
chr1	1132294	1132294	-	GG	intergenic	C1orf159;LINC01342
chr1	1132482	1132482	T	G	intergenic	C1orf159;LINC01342
chr1	1132485	1132485	A	C	intergenic	C1orf159;LINC01342
chr1	1133290	1133290	T	-	intergenic	C1orf159;LINC01342
chr1	1133453	1133468	GCCGCCTGCCTGCCCG	-	intergenic	C1orf159;LINC01342
chr1	1134748	1134748	T	G	intergenic	C1orf159;LINC01342
chr1	1135061	1135061	C	T	intergenic	C1orf159;LINC01342
chr1	1135738	1135738	G	C	intergenic	C1orf159;LINC01342
chr1	1135812	1135812	T	C	intergenic	C1orf159;LINC01342
chr1	1141684	1141684	C	A	ncRNA_intronic	LINC01342
chr1	1142582	1142582	C	T	ncRNA_intronic	LINC01342
chr1	1144906	1144906	G	A	downstream	LINC01342
chr1	1152303	1152303	T	C	intergenic	LINC01342;MIR200B
chr1	1153882	1153882	A	G	intergenic	LINC01342;MIR200B
chr1	1154525	1154525	A	G	intergenic	LINC01342;MIR200B
chr1	1154630	1154630	C	A	intergenic	LINC01342;MIR200B
chr1	1154741	1154741	T	C	intergenic	LINC01342;MIR200B
chr1	1154742	1154742	T	C	intergenic	LINC01342;MIR200B
chr1	1154744	1154744	T	C	intergenic	LINC01342;MIR200B
chr1	1154749	1154749	T	C	intergenic	LINC01342;MIR200B
chr1	1155082	1155082	T	C	intergenic	LINC01342;MIR200B
chr1	1155197	1155197	A	G	intergenic	LINC01342;MIR200B
chr1	1157219	1157219	G	C	intergenic	LINC01342;MIR200B
chr1	1159599	1159599	G	A	intergenic	LINC01342;MIR200B
chr1	1160003	1160003	G	A	intergenic	LINC01342;MIR200B
chr1	1160631	1160631	C	G	intergenic	LINC01342;MIR200B
chr1	1160818	1160818	C	T	intergenic	LINC01342;MIR200B
chr1	1161528	1161528	T	C	intergenic	LINC01342;MIR200B
chr1	1161712	1161712	G	A	intergenic	LINC01342;MIR200B
chr1	1161720	1161720	C	T	intergenic	LINC01342;MIR200B
chr1	1161907	1161907	T	C	intergenic	LINC01342;MIR200B
chr1	1162557	1162557	A	G	intergenic	LINC01342;MIR200B
chr1	1163041	1163041	C	T	intergenic	LINC01342;MIR200B
chr1	1163334	1163334	C	G	intergenic	LINC01342;MIR200B
chr1	1163441	1163441	C	-	intergenic	LINC01342;MIR200B
chr1	1163962	1163962	A	C	intergenic	LINC01342;MIR200B
chr1	1164837	1164837	C	T	intergenic	LINC01342;MIR200B
chr1	1164939	1164939	C	A	intergenic	LINC01342;MIR200B
chr1	1165623	1165623	C	T	intergenic	LINC01342;MIR200B
chr1	1166689	1166689	A	G	upstream	MIR200B
chr1	1168162	1168162	T	C	upstream;downstream	MIR429;MIR200A;MIR200B
chr1	1168310	1168310	-	CA	upstream;downstream	MIR429;MIR200A
chr1	1168578	1168578	T	G	upstream;downstream	MIR429;MIR200A
chr1	1169858	1169858	T	C	downstream	MIR429
chr1	1175177	1175177	T	C	intronic	TTLL10
chr1	1175206	1175206	T	C	intronic	TTLL10
chr1	1177602	1177602	C	T	intronic	TTLL10
chr1	1178288	1178288	A	G	intronic	TTLL10
chr1	1182018	1182018	A	G	intronic	TTLL10
chr1	1187428	1187428	A	G	intronic	TTLL10
chr1	1187685	1187685	A	G	intronic	TTLL10
chr1	1187734	1187734	A	G	intronic	TTLL10
chr1	1187740	1187740	A	G	intronic	TTLL10
chr1	1187743	1187743	A	G	intronic	TTLL10
chr1	1187744	1187744	A	G	intronic	TTLL10
chr1	1187754	1187754	A	G	intronic	TTLL10
chr1	1187758	1187758	A	G	intronic	TTLL10
chr1	1187812	1187812	A	G	intronic	TTLL10
chr1	1188570	1188570	A	G	intronic	TTLL10
chr1	1189283	1189283	G	A	intronic	TTLL10
chr1	1194002	1194002	A	G	intronic	TTLL10
chr1	1194006	1194006	A	G	intronic	TTLL10
chr1	1194049	1194049	A	G	intronic	TTLL10
chr1	1194071	1194071	A	G	intronic	TTLL10
chr1	1194081	1194081	A	G	intronic	TTLL10
chr1	1198435	1198435	T	C	downstream	TTLL10
chr1	1207985	1207985	A	G	intergenic	TNFRSF18;TNFRSF4
chr1	1207987	1207987	G	A	intergenic	TNFRSF18;TNFRSF4
chr1	1208028	1208028	T	C	intergenic	TNFRSF18;TNFRSF4
chr1	1208029	1208029	G	A	intergenic	TNFRSF18;TNFRSF4
chr1	1221498	1221498	T	C	intronic	SDF4
chr1	1223251	1223251	A	G	exonic	SDF4
chr1	1224137	1224137	T	C	intronic	SDF4
chr1	1226946	1226946	A	G	intronic	SDF4
chr1	1280044	1280044	T	C	upstream	SCNN1D
chr1	1280065	1280065	A	G	upstream	SCNN1D
chr1	1302224	1302224	T	C	intronic	ACAP3
chr1	1303959	1303959	T	G	intronic	ACAP3
chr1	1304573	1304573	A	G	intronic	ACAP3
chr1	1306149	1306149	A	G	intronic	ACAP3
chr1	1306420	1306420	A	G	intronic	ACAP3
chr1	1306523	1306523	C	G	intronic	ACAP3
chr1	1306835	1306835	A	G	intronic	ACAP3
chr1	1307327	1307327	A	G	intronic	ACAP3
chr1	1307603	1307603	G	A	intronic	ACAP3
chr1	1309988	1309988	G	A	intronic	PUSL1
chr1	1310624	1310624	A	G	intronic	PUSL1
chr1	1312114	1312114	T	C	exonic	INTS11
chr1	1313807	1313807	G	A	exonic	INTS11
chr1	1315956	1315956	-	A	intronic	INTS11
chr1	1316800	1316800	T	C	intronic	INTS11
chr1	1317061	1317061	T	C	intronic	INTS11
chr1	1317063	1317063	T	C	intronic	INTS11
chr1	1317963	1317963	T	C	intronic	INTS11
chr1	1317977	1317977	T	C	intronic	INTS11
chr1	1318131	1318131	A	G	intronic	INTS11
chr1	1318564	1318564	T	C	intronic	INTS11
chr1	1318756	1318756	G	A	intronic	INTS11
chr1	1319056	1319056	A	G	intronic	INTS11
chr1	1319063	1319063	G	A	intronic	INTS11
chr1	1319461	1319461	C	G	exonic	INTS11
chr1	1319907	1319907	C	T	intronic	INTS11
chr1	1320024	1320024	G	-	intronic	INTS11
chr1	1322213	1322213	A	G	intronic	INTS11
chr1	1322866	1322866	A	C	intronic	INTS11
chr1	1325353	1325353	A	C	intronic	CPTP
chr1	1326444	1326444	G	C	intronic	CPTP
chr1	1327211	1327211	C	T	intronic	CPTP
chr1	1327586	1327586	C	T	exonic	CPTP
chr1	1327764	1327764	G	A	UTR3	CPTP
chr1	1327982	1327982	G	A	UTR3	CPTP
chr1	1328077	1328077	T	C	UTR3	CPTP
chr1	1329159	1329159	G	C	downstream	CPTP
chr1	1329774	1329774	T	C	downstream	CPTP
chr1	1333467	1333467	T	G	intronic	TAS1R3
chr1	1334174	1334174	T	C	exonic	TAS1R3
chr1	1334949	1334949	A	G	UTR3	TAS1R3
chr1	1335795	1335795	A	G	UTR3	DVL1
chr1	1337117	1337117	A	G	intronic	DVL1
chr1	1337736	1337736	A	G	intronic	DVL1
chr1	1338862	1338862	A	G	intronic	DVL1
chr1	1340697	1340697	G	A	intronic	DVL1
chr1	1341030	1341030	C	A	intronic	DVL1
chr1	1342153	1342153	T	C	exonic	DVL1
chr1	1342857	1342857	T	C	intronic	DVL1
chr1	1344634	1344634	A	G	intronic	DVL1
chr1	1345965	1345965	C	T	intronic	DVL1
chr1	1346342	1346343	TG	-	intronic	DVL1
chr1	1346890	1346890	T	C	intronic	DVL1
chr1	1349110	1349110	G	A	UTR5	DVL1
chr1	1351660	1351660	T	C	intergenic	DVL1;MXRA8
chr1	1351747	1351747	G	A	downstream	MXRA8
chr1	1352069	1352069	T	A	downstream	MXRA8
chr1	1352542	1352542	G	A	downstream	MXRA8
chr1	1352965	1352965	A	G	UTR3	MXRA8
chr1	1353091	1353091	C	T	UTR3	MXRA8
chr1	1353203	1353203	C	G	UTR3	MXRA8
chr1	1353443	1353443	A	G	UTR3	MXRA8
chr1	1353988	1353989	TG	-	intronic	MXRA8
chr1	1354220	1354220	G	A	exonic	MXRA8
chr1	1354531	1354531	G	A	intronic	MXRA8
chr1	1357046	1357046	C	G	intronic	MXRA8
chr1	1357369	1357369	C	T	intronic	MXRA8
chr1	1359548	1359548	A	G	intronic	MXRA8
chr1	1359943	1359943	G	A	intronic	MXRA8
chr1	1360773	1360773	T	G	intronic	MXRA8
chr1	1360990	1360991	AC	-	intronic	MXRA8
chr1	1361311	1361311	C	G	UTR5	MXRA8
chr1	1374694	1374694	C	G	intronic	AURKAIP1
chr1	1375288	1375288	A	C	UTR5	AURKAIP1
chr1	1377962	1377962	A	G	intergenic	AURKAIP1;CCNL2
chr1	1383228	1383228	T	C	intergenic	AURKAIP1;CCNL2
chr1	1385919	1385919	-	G	UTR3	CCNL2
chr1	1387698	1387698	A	G	intronic	CCNL2
chr1	1387764	1387765	CT	-	intronic	CCNL2
chr1	1388944	1388944	G	A	intronic	CCNL2
chr1	1389827	1389827	C	T	intronic	CCNL2
chr1	1396054	1396054	T	C	intronic	CCNL2
chr1	1396055	1396055	T	C	intronic	CCNL2
chr1	1396067	1396067	T	C	intronic	CCNL2
chr1	1402786	1402786	T	C	intronic	MRPL20
chr1	1404282	1404282	T	C	intronic	MRPL20
chr1	1404286	1404286	T	C	intronic	MRPL20
chr1	1407775	1407775	A	G	upstream	MRPL20
chr1	1408126	1408126	A	G	upstream	MRPL20
chr1	1408828	1408828	A	G	intergenic	MRPL20;ANKRD65
chr1	1408874	1408874	A	G	intergenic	MRPL20;ANKRD65
chr1	1408875	1408875	A	G	intergenic	MRPL20;ANKRD65
chr1	1409043	1409043	A	G	intergenic	MRPL20;ANKRD65
chr1	1409082	1409082	A	G	intergenic	MRPL20;ANKRD65
chr1	1409140	1409140	A	G	intergenic	MRPL20;ANKRD65
chr1	1409513	1409513	A	G	intergenic	MRPL20;ANKRD65
chr1	1409618	1409618	A	G	intergenic	MRPL20;ANKRD65
chr1	1409621	1409621	A	G	intergenic	MRPL20;ANKRD65
chr1	1416758	1416758	A	T	intergenic	MRPL20;ANKRD65
chr1	1416759	1416759	A	T	intergenic	MRPL20;ANKRD65
chr1	1421685	1421685	C	T	upstream	ANKRD65
chr1	1423556	1423556	G	A	intergenic	ANKRD65;TMEM88B
chr1	1425322	1425322	T	C	upstream	TMEM88B
chr1	1425331	1425331	T	C	upstream	TMEM88B
chr1	1425350	1425350	T	C	upstream	TMEM88B
chr1	1425354	1425354	T	C	upstream	TMEM88B
chr1	1425365	1425365	T	C	upstream	TMEM88B
chr1	1428745	1428745	A	G	downstream	TMEM88B
chr1	1428746	1428746	A	G	downstream	TMEM88B
chr1	1428763	1428763	A	G	downstream	TMEM88B
chr1	1428813	1428813	A	G	intergenic	TMEM88B;LINC01770
chr1	1428834	1428834	A	G	intergenic	TMEM88B;LINC01770
chr1	1428838	1428838	A	G	intergenic	TMEM88B;LINC01770
chr1	1428839	1428839	A	G	intergenic	TMEM88B;LINC01770
chr1	1428840	1428840	A	G	intergenic	TMEM88B;LINC01770
chr1	1428879	1428879	A	G	intergenic	TMEM88B;LINC01770
chr1	1428950	1428950	A	G	intergenic	TMEM88B;LINC01770
chr1	1429006	1429006	A	G	intergenic	TMEM88B;LINC01770
chr1	1429007	1429007	A	G	intergenic	TMEM88B;LINC01770
chr1	1429009	1429009	A	G	intergenic	TMEM88B;LINC01770
chr1	1429010	1429010	A	G	intergenic	TMEM88B;LINC01770
chr1	1429054	1429054	A	G	intergenic	TMEM88B;LINC01770
chr1	1429058	1429058	A	G	intergenic	TMEM88B;LINC01770
chr1	1429090	1429090	A	G	intergenic	TMEM88B;LINC01770
chr1	1429094	1429094	A	G	intergenic	TMEM88B;LINC01770
chr1	1429201	1429201	A	G	downstream	LINC01770
chr1	1429237	1429237	A	G	downstream	LINC01770
chr1	1429269	1429269	A	G	downstream	LINC01770
chr1	1429930	1429930	A	G	downstream	LINC01770
chr1	1429954	1429954	A	G	downstream	LINC01770
chr1	1429960	1429960	A	G	downstream	LINC01770
chr1	1429961	1429961	A	G	downstream	LINC01770
chr1	1430000	1430000	A	G	downstream	LINC01770
chr1	1430058	1430058	A	G	downstream	LINC01770
chr1	1430086	1430086	A	G	downstream	LINC01770
chr1	1430110	1430110	A	G	downstream	LINC01770
chr1	1430120	1430120	A	G	downstream	LINC01770
chr1	1433219	1433219	A	C	ncRNA_intronic	LINC01770
chr1	1433267	1433267	A	T	ncRNA_intronic	LINC01770
chr1	1446321	1446321	A	G	intergenic	VWA1;ATAD3C
chr1	1446322	1446322	A	G	intergenic	VWA1;ATAD3C
chr1	1446460	1446460	A	G	intergenic	VWA1;ATAD3C
chr1	1446535	1446535	A	G	intergenic	VWA1;ATAD3C
chr1	1446556	1446556	A	G	intergenic	VWA1;ATAD3C
chr1	1450164	1450164	A	G	UTR5	ATAD3C
chr1	1450175	1450175	A	G	UTR5	ATAD3C
chr1	1464609	1464609	A	G	intronic	ATAD3C
chr1	1464651	1464651	A	G	intronic	ATAD3C
chr1	1477970	1477970	C	T	intronic	ATAD3B
chr1	1477985	1477985	C	T	intronic	ATAD3B
chr1	1477987	1477987	C	T	intronic	ATAD3B
chr1	1478003	1478003	C	T	intronic	ATAD3B
chr1	1478004	1478004	T	A	intronic	ATAD3B
chr1	1478007	1478007	T	G	intronic	ATAD3B
chr1	1478010	1478010	A	G	intronic	ATAD3B
chr1	1483151	1483151	G	A	intronic	ATAD3B
chr1	1483156	1483156	A	G	intronic	ATAD3B
chr1	1483597	1483597	A	G	intronic	ATAD3B
chr1	1483680	1483680	A	G	intronic	ATAD3B
chr1	1483681	1483681	A	G	intronic	ATAD3B
chr1	1484184	1484184	-	T	intronic	ATAD3B
chr1	1484310	1484310	A	G	intronic	ATAD3B
chr1	1484320	1484320	A	G	intronic	ATAD3B
chr1	1484366	1484366	A	G	intronic	ATAD3B
chr1	1484388	1484388	A	G	intronic	ATAD3B
chr1	1484393	1484393	A	G	intronic	ATAD3B
chr1	1484455	1484455	A	G	intronic	ATAD3B
chr1	1484508	1484508	A	G	intronic	ATAD3B
chr1	1485324	1485324	C	T	intronic	ATAD3B
chr1	1495725	1495725	A	G	exonic	ATAD3B
chr1	1499420	1499420	A	G	intergenic	ATAD3B;ATAD3A
chr1	1502012	1502012	A	G	intergenic	ATAD3B;ATAD3A
chr1	1515828	1515828	G	A	intronic	ATAD3A
chr1	1520923	1520923	A	G	intronic	ATAD3A
chr1	1521152	1521152	A	G	intronic	ATAD3A
chr1	1521188	1521188	A	G	intronic	ATAD3A
chr1	1521756	1521756	A	G	intronic	ATAD3A
chr1	1521800	1521800	A	G	intronic	ATAD3A
chr1	1522139	1522139	A	G	intronic	ATAD3A
chr1	1522140	1522140	A	G	intronic	ATAD3A
chr1	1522221	1522221	A	G	intronic	ATAD3A
chr1	1522803	1522803	C	T	exonic	ATAD3A
chr1	1534218	1534218	C	G	UTR3	ATAD3A
chr1	1534219	1534219	G	C	UTR3	ATAD3A
chr1	1543994	1543994	G	A	intronic	SSU72
chr1	1547675	1547675	G	A	intronic	SSU72
chr1	1559073	1559073	G	A	intronic	SSU72
chr1	1559728	1559728	T	C	intronic	SSU72
chr1	1559813	1559813	A	G	intronic	SSU72
chr1	1559997	1559997	T	C	intronic	SSU72
chr1	1559998	1559998	T	C	intronic	SSU72
chr1	1560016	1560016	T	C	intronic	SSU72
chr1	1560053	1560053	T	C	intronic	SSU72
chr1	1560131	1560131	T	C	intronic	SSU72
chr1	1561305	1561305	T	C	intronic	SSU72
chr1	1572341	1572341	T	A	intronic	SSU72
chr1	1588124	1588124	G	A	intergenic	SSU72;FNDC10
chr1	1613974	1613974	G	A	intergenic	FNDC10;MIB2
chr1	1614340	1614340	C	T	intergenic	FNDC10;MIB2
chr1	1615016	1615016	A	-	upstream	MIB2
chr1	1615322	1615322	A	G	upstream	MIB2
chr1	1616048	1616048	C	T	UTR5	MIB2
chr1	1616547	1616547	T	C	exonic	MIB2
chr1	1617375	1617375	T	C	intronic	MIB2
chr1	1618118	1618118	G	A	intronic	MIB2
chr1	1618213	1618213	C	G	intronic	MIB2
chr1	1618290	1618290	G	C	intronic	MIB2
chr1	1618982	1618982	G	A	intronic	MIB2
chr1	1619986	1619986	T	C	intronic	MIB2
chr1	1621352	1621352	G	A	intronic	MIB2
chr1	1622295	1622295	G	C	intronic	MIB2
chr1	1622510	1622510	C	T	intronic	MIB2
chr1	1623412	1623412	T	C	exonic	MIB2
chr1	1624086	1624086	G	A	intronic	MIB2
chr1	1624591	1624591	C	T	intronic	MIB2
chr1	1624720	1624720	G	A	intronic	MIB2
chr1	1628409	1628409	C	A	intronic	MIB2
chr1	1628814	1628814	C	T	intronic	MIB2
chr1	1635543	1635543	T	C	UTR3	CDK11B
chr1	1638657	1638657	A	G	intronic	CDK11B
chr1	1638714	1638714	G	A	intronic	CDK11B
chr1	1644693	1644693	C	A	intronic	CDK11B
chr1	1645163	1645163	T	C	exonic	CDK11B
chr1	1645377	1645377	T	A	intronic	CDK11B
chr1	1645735	1645735	C	T	intronic	CDK11B
chr1	1646352	1646352	A	C	intronic	CDK11B
chr1	1646565	1646565	G	T	intronic	CDK11B
chr1	1646841	1646841	C	T	intronic	CDK11B
chr1	1647255	1647255	T	C	intronic	CDK11B
chr1	1647280	1647280	T	C	intronic	CDK11B
chr1	1647480	1647480	A	G	intronic	CDK11B
chr1	1647483	1647483	G	T	intronic	CDK11B
chr1	1647519	1647519	G	C	intronic	CDK11B
chr1	1648327	1648327	T	C	intronic	CDK11B
chr1	1648395	1648395	C	T	intronic	CDK11B
chr1	1648402	1648402	G	A	intronic	CDK11B
chr1	1648736	1648736	G	A	intronic	CDK11B
chr1	1651653	1651653	C	T	intronic	CDK11B
chr1	1660271	1660271	T	C	intergenic	CDK11B;SLC35E2B
chr1	1660318	1660318	C	T	intergenic	CDK11B;SLC35E2B
chr1	1661169	1661169	C	A	downstream	SLC35E2B
chr1	1662933	1662933	T	A	UTR3	SLC35E2B
chr1	1663038	1663038	T	C	UTR3	SLC35E2B
chr1	1663538	1663538	T	C	UTR3	SLC35E2B
chr1	1663567	1663567	T	C	UTR3	SLC35E2B
chr1	1663638	1663638	T	C	UTR3	SLC35E2B
chr1	1664101	1664101	T	C	UTR3	SLC35E2B
chr1	1664147	1664147	T	C	UTR3	SLC35E2B
chr1	1664417	1664417	G	A	UTR3	SLC35E2B
chr1	1666762	1666762	A	G	intronic	SLC35E2B
chr1	1667722	1667722	A	G	intronic	SLC35E2B
chr1	1667922	1667922	A	G	intronic	SLC35E2B
chr1	1668373	1668373	C	T	exonic	SLC35E2B
chr1	1668449	1668449	A	G	exonic	SLC35E2B
chr1	1668501	1668501	C	T	intronic	SLC35E2B
chr1	1671097	1671097	G	C	intronic	SLC35E2B
chr1	1671148	1671148	C	T	intronic	SLC35E2B
chr1	1671348	1671348	G	T	intronic	SLC35E2B
chr1	1671797	1671797	G	A	intronic	SLC35E2B
chr1	1671995	1671995	G	T	intronic	SLC35E2B
chr1	1673060	1673060	G	A	intronic	SLC35E2B
chr1	1673818	1673818	A	C	intronic	SLC35E2B
chr1	1674721	1674722	GC	-	intronic	SLC35E2B
chr1	1674848	1674848	G	C	intronic	SLC35E2B
chr1	1674868	1674868	G	A	intronic	SLC35E2B
chr1	1675132	1675132	A	G	intronic	SLC35E2B
chr1	1676790	1676790	C	T	UTR5	SLC35E2B
chr1	1677745	1677745	T	C	intronic	SLC35E2B
chr1	1691377	1691377	C	T	UTR5	SLC35E2B
chr1	1692286	1692286	C	A	intronic	SLC35E2B
chr1	1694109	1694109	-	CG	intergenic	SLC35E2B;MMP23A
chr1	1694167	1694167	G	A	intergenic	SLC35E2B;MMP23A
chr1	1694607	1694607	A	G	intergenic	SLC35E2B;MMP23A
chr1	1696891	1696892	GT	-	intergenic	SLC35E2B;MMP23A
chr1	1696941	1696967	GTGTGTCTCTGAGTGTGTGGTGCCTGC	-	intergenic	SLC35E2B;MMP23A
chr1	1697014	1697014	G	T	intergenic	SLC35E2B;MMP23A
chr1	1697467	1697467	G	A	intergenic	SLC35E2B;MMP23A
chr1	1699516	1699516	G	A	upstream	MMP23A
chr1	1703565	1703565	T	C	exonic	CDK11A
chr1	1704180	1704180	T	C	intronic	CDK11A
chr1	1704310	1704310	C	A	exonic	CDK11A
chr1	1704512	1704512	C	G	intronic	CDK11A
chr1	1704605	1704605	G	A	exonic	CDK11A
chr1	1704835	1704835	C	T	intronic	CDK11A
chr1	1706068	1706069	CT	-	intronic	CDK11A
chr1	1706566	1706566	G	C	intronic	CDK11A
chr1	1708362	1708362	T	C	intronic	CDK11A
chr1	1713469	1713469	C	T	intronic	CDK11A
chr1	1714635	1714635	A	G	intronic	CDK11A
chr1	1714638	1714638	G	T	intronic	CDK11A
chr1	1714674	1714674	G	C	intronic	CDK11A
chr1	1714932	1714932	G	T	intronic	CDK11A
chr1	1714988	1714988	T	G	intronic	CDK11A
chr1	1715011	1715011	G	A	intronic	CDK11A
chr1	1715135	1715135	T	C	intronic	CDK11A
chr1	1715350	1715350	T	C	intronic	CDK11A
chr1	1715541	1715541	A	C	intronic	CDK11A
chr1	1715546	1715546	C	T	intronic	CDK11A
chr1	1715553	1715553	G	A	intronic	CDK11A
chr1	1715838	1715838	C	T	intronic	CDK11A
chr1	1715860	1715860	C	T	intronic	CDK11A
chr1	1715862	1715862	G	A	intronic	CDK11A
chr1	1716085	1716085	C	T	intronic	CDK11A
chr1	1716089	1716089	G	C	intronic	CDK11A
chr1	1716247	1716247	A	C	intronic	CDK11A
chr1	1716588	1716588	T	C	intronic	CDK11A
chr1	1716769	1716769	C	T	intronic	CDK11A
chr1	1717067	1717067	-	T	intronic	CDK11A
chr1	1717507	1717507	T	C	intronic	CDK11A
chr1	1718040	1718040	-	AG	intronic	CDK11A
chr1	1718200	1718200	G	A	intronic	CDK11A
chr1	1718593	1718593	A	C	intronic	CDK11A
chr1	1718594	1718594	T	C	intronic	CDK11A
chr1	1718971	1718971	T	C	intronic	CDK11A
chr1	1719368	1719368	T	C	exonic	CDK11A
chr1	1719406	1719406	G	A	exonic	CDK11A
chr1	1720787	1720787	A	G	intronic	CDK11A
chr1	1722446	1722446	C	A	intronic	CDK11A
chr1	1722599	1722599	G	A	intronic	CDK11A
chr1	1722619	1722619	C	T	intronic	CDK11A
chr1	1722625	1722625	A	T	intronic	CDK11A
chr1	1722627	1722629	GCG	-	intronic	CDK11A
chr1	1723292	1723292	G	A	intronic	CDK11A
chr1	1724035	1724035	G	A	intronic	CDK11A
chr1	1724489	1724489	G	C	UTR5	CDK11A
chr1	1726162	1726162	T	C	intronic	SLC35E2
chr1	1726880	1726880	A	G	intronic	SLC35E2
chr1	1726881	1726881	A	G	intronic	SLC35E2
chr1	1726891	1726891	A	G	intronic	SLC35E2
chr1	1726904	1726904	T	C	intronic	SLC35E2
chr1	1727506	1727506	T	C	UTR3	SLC35E2
chr1	1728671	1728671	C	A	UTR3	SLC35E2
chr1	1729196	1729196	T	G	UTR3	SLC35E2
chr1	1729411	1729411	T	C	UTR3	SLC35E2
chr1	1729416	1729416	T	C	UTR3	SLC35E2
chr1	1729448	1729448	T	C	UTR3	SLC35E2
chr1	1729477	1729477	T	C	UTR3	SLC35E2
chr1	1729505	1729505	T	C	UTR3	SLC35E2
chr1	1729518	1729518	T	C	UTR3	SLC35E2
chr1	1729519	1729519	T	C	UTR3	SLC35E2
chr1	1729557	1729557	T	C	UTR3	SLC35E2
chr1	1729597	1729597	T	C	UTR3	SLC35E2
chr1	1729613	1729613	T	C	UTR3	SLC35E2
chr1	1729614	1729614	T	C	UTR3	SLC35E2
chr1	1729660	1729660	T	C	UTR3	SLC35E2
chr1	1729665	1729665	T	C	UTR3	SLC35E2
chr1	1729859	1729859	A	G	UTR3	SLC35E2
chr1	1729971	1729971	T	C	UTR3	SLC35E2
chr1	1730053	1730053	T	C	UTR3	SLC35E2
chr1	1730405	1730405	G	C	UTR3	SLC35E2
chr1	1730989	1730989	A	G	UTR3	SLC35E2
chr1	1731108	1731108	T	C	UTR3	SLC35E2
chr1	1731165	1731165	T	C	UTR3	SLC35E2
chr1	1731171	1731171	T	C	UTR3	SLC35E2
chr1	1731188	1731188	T	C	UTR3	SLC35E2
chr1	1731213	1731213	T	C	UTR3	SLC35E2
chr1	1731255	1731255	T	C	UTR3	SLC35E2
chr1	1731265	1731265	T	C	UTR3	SLC35E2
chr1	1731268	1731268	T	C	UTR3	SLC35E2
chr1	1731269	1731269	T	C	UTR3	SLC35E2
chr1	1731290	1731290	T	C	UTR3	SLC35E2
chr1	1731294	1731294	T	C	UTR3	SLC35E2
chr1	1731325	1731325	T	C	UTR3	SLC35E2
chr1	1731456	1731456	A	G	UTR3	SLC35E2
chr1	1731742	1731742	T	C	UTR3	SLC35E2
chr1	1731783	1731783	T	C	UTR3	SLC35E2
chr1	1731963	1731963	A	C	UTR3	SLC35E2
chr1	1732166	1732166	A	G	UTR3	SLC35E2
chr1	1732190	1732190	T	C	UTR3	SLC35E2
chr1	1732392	1732392	C	T	UTR3	SLC35E2
chr1	1732580	1732580	T	C	intronic	SLC35E2
chr1	1732685	1732685	T	C	intronic	SLC35E2
chr1	1732995	1732995	T	C	intronic	SLC35E2
chr1	1733036	1733036	T	C	intronic	SLC35E2
chr1	1733042	1733042	T	C	intronic	SLC35E2
chr1	1733058	1733058	T	C	intronic	SLC35E2
chr1	1733356	1733356	T	C	intronic	SLC35E2
chr1	1733421	1733421	T	C	intronic	SLC35E2
chr1	1733590	1733590	T	C	intronic	SLC35E2
chr1	1733660	1733660	T	C	intronic	SLC35E2
chr1	1733730	1733730	T	C	intronic	SLC35E2
chr1	1734132	1734132	T	G	intronic	SLC35E2
chr1	1734174	1734174	A	G	intronic	SLC35E2
chr1	1734294	1734294	T	C	intronic	SLC35E2
chr1	1734301	1734301	T	C	intronic	SLC35E2
chr1	1734308	1734308	T	C	intronic	SLC35E2
chr1	1734319	1734319	G	A	intronic	SLC35E2
chr1	1734353	1734353	T	C	intronic	SLC35E2
chr1	1734354	1734354	T	C	intronic	SLC35E2
chr1	1734409	1734409	T	C	intronic	SLC35E2
chr1	1734419	1734419	T	C	intronic	SLC35E2
chr1	1734435	1734435	T	C	intronic	SLC35E2
chr1	1734736	1734736	C	T	exonic	SLC35E2
chr1	1734812	1734812	G	A	exonic	SLC35E2
chr1	1734899	1734899	G	A	intronic	SLC35E2
chr1	1734903	1734903	A	G	intronic	SLC35E2
chr1	1735176	1735176	C	T	intronic	SLC35E2
chr1	1735814	1735814	T	C	intronic	SLC35E2
chr1	1735932	1735932	A	G	intronic	SLC35E2
chr1	1735980	1735980	A	C	intronic	SLC35E2
chr1	1736729	1736729	G	T	intronic	SLC35E2
chr1	1736836	1736836	A	G	intronic	SLC35E2
chr1	1737504	1737504	A	C	intronic	SLC35E2
chr1	1737789	1737789	T	C	intronic	SLC35E2
chr1	1737895	1737895	C	T	intronic	SLC35E2
chr1	1738127	1738127	C	T	intronic	SLC35E2
chr1	1738295	1738295	G	T	intronic	SLC35E2
chr1	1745808	1745808	A	G	UTR5	SLC35E2
chr1	1745814	1745814	T	C	UTR5	SLC35E2
chr1	1746440	1746440	A	-	upstream	SLC35E2
chr1	1747665	1747665	A	G	intergenic	SLC35E2;NADK
chr1	1750226	1750226	C	T	intergenic	SLC35E2;NADK
chr1	1751888	1751888	C	T	UTR3	NADK
chr1	1752126	1752126	G	A	UTR3	NADK
chr1	1753774	1753774	C	G	intronic	NADK
chr1	1754601	1754601	G	T	exonic	NADK
chr1	1755504	1755504	T	C	intronic	NADK
chr1	1755523	1755523	C	T	intronic	NADK
chr1	1756186	1756186	T	C	intronic	NADK
chr1	1756753	1756753	A	G	intronic	NADK
chr1	1757030	1757030	C	G	intronic	NADK
chr1	1757074	1757074	G	T	intronic	NADK
chr1	1757725	1757725	C	T	intronic	NADK
chr1	1758323	1758323	T	C	intronic	NADK
chr1	1758687	1758687	-	AC	intronic	NADK
chr1	1760882	1760882	T	C	intronic	NADK
chr1	1762760	1762763	AATG	-	intronic	NADK
chr1	1767368	1767368	C	G	intronic	NADK
chr1	1774697	1774697	T	C	intronic	NADK
chr1	1774721	1774721	A	G	intronic	NADK
chr1	1776301	1776301	T	G	intronic	NADK
chr1	1787397	1787397	G	A	exonic	GNB1
chr1	1793822	1793822	A	G	intronic	GNB1
chr1	1794187	1794187	C	T	intronic	GNB1
chr1	1794321	1794321	C	T	intronic	GNB1
chr1	1794916	1794916	T	C	intronic	GNB1
chr1	1801780	1801780	A	G	intronic	GNB1
chr1	1803531	1803531	C	T	intronic	GNB1
chr1	1807348	1807348	T	C	intronic	GNB1
chr1	1807381	1807381	T	C	intronic	GNB1
chr1	1821516	1821516	C	T	intronic	GNB1
chr1	1829550	1829550	A	C	intronic	GNB1
chr1	1830778	1830778	T	C	intronic	GNB1
chr1	1849439	1849439	T	C	intronic	GNB1
chr1	1852579	1852579	T	C	intronic	GNB1
chr1	1881389	1881389	G	A	intronic	GNB1
chr1	1886312	1886312	T	C	intronic	GNB1
chr1	1887792	1887792	T	C	intronic	GNB1
chr1	1887793	1887793	T	C	intronic	GNB1
chr1	1887814	1887814	T	C	intronic	GNB1
chr1	1887847	1887847	T	C	intronic	GNB1
chr1	1887852	1887852	T	C	intronic	GNB1
chr1	1887939	1887939	T	C	intronic	GNB1
chr1	1892483	1892483	A	G	intergenic	GNB1;CALML6
chr1	1918697	1918697	C	T	intronic	TMEM52
chr1	1918989	1918989	A	G	intronic	TMEM52
chr1	2061538	2061538	G	T	intronic	PRKCZ
chr1	2107223	2107223	G	A	intronic	PRKCZ
chr1	2108949	2108949	G	A	intronic	PRKCZ
chr1	2129293	2129293	C	T	intronic	PRKCZ
chr1	2140326	2140326	A	G	intronic	PRKCZ
chr1	2143812	2143812	A	G	intronic	PRKCZ
chr1	2152053	2152053	A	G	intronic	PRKCZ
chr1	2152275	2152275	A	G	intronic	PRKCZ
chr1	2152277	2152277	A	G	intronic	PRKCZ
chr1	2170494	2170494	-	AGAT	intronic	PRKCZ
chr1	2171114	2171114	A	G	intronic	PRKCZ
chr1	2171119	2171119	A	G	intronic	PRKCZ
chr1	2171122	2171122	A	G	intronic	PRKCZ
chr1	2171196	2171196	A	G	intronic	PRKCZ
chr1	2171417	2171417	A	G	intronic	PRKCZ
chr1	2171435	2171435	A	G	intronic	PRKCZ
chr1	2171495	2171495	A	G	intronic	PRKCZ
chr1	2171505	2171505	A	G	intronic	PRKCZ
chr1	2173096	2173099	CCAC	-	intronic	PRKCZ
chr1	2179409	2179409	T	G	intronic	PRKCZ
chr1	2181005	2181005	A	C	intronic	PRKCZ
chr1	2181013	2181013	C	G	intronic	PRKCZ
chr1	2181014	2181014	T	C	intronic	PRKCZ
chr1	2187100	2187100	T	C	UTR5	FAAP20
chr1	2188394	2188394	A	G	intronic	FAAP20
chr1	2188749	2188749	T	C	intronic	FAAP20
chr1	2189186	2189186	C	A	intronic	FAAP20
chr1	2189679	2189679	C	T	UTR3	FAAP20
chr1	2191068	2191068	A	G	intronic	FAAP20
chr1	2194537	2194537	C	A	intronic	FAAP20
chr1	2194700	2194700	C	G	exonic	FAAP20
chr1	2212668	2212668	A	G	UTR5	FAAP20
chr1	2213349	2213349	A	G	upstream	FAAP20
chr1	2213543	2213543	G	T	upstream	FAAP20
chr1	2228951	2228951	C	G	exonic	SKI
chr1	2238256	2238256	G	T	intronic	SKI
chr1	2244413	2244413	A	G	intronic	SKI
chr1	2244416	2244416	A	G	intronic	SKI
chr1	2244420	2244420	A	G	intronic	SKI
chr1	2244424	2244424	A	G	intronic	SKI
chr1	2276684	2276684	C	T	intronic	SKI
chr1	2277235	2277235	A	G	intronic	SKI
chr1	2280113	2280113	A	G	intronic	SKI
chr1	2283148	2283148	G	C	intronic	SKI
chr1	2283772	2283772	T	C	intronic	SKI
chr1	2285251	2285251	A	G	intronic	SKI
chr1	2290536	2290536	-	G	intronic	SKI
chr1	2291121	2291121	A	G	intronic	SKI
chr1	2291144	2291144	T	C	intronic	SKI
chr1	2292427	2292427	C	T	intronic	SKI
chr1	2292843	2292843	A	G	intronic	SKI
chr1	2293973	2293973	T	C	intronic	SKI
chr1	2294894	2294894	T	A	intronic	SKI
chr1	2297862	2297862	C	T	intronic	SKI
chr1	2298008	2298008	A	G	intronic	SKI
chr1	2298114	2298114	C	T	intronic	SKI
chr1	2299360	2299360	T	C	intronic	SKI
chr1	2300024	2300024	C	T	intronic	SKI
chr1	2300128	2300128	G	T	intronic	SKI
chr1	2301873	2301873	A	G	intronic	SKI
chr1	2302812	2302812	A	G	intronic	SKI
chr1	2305258	2305258	A	G	intronic	SKI
chr1	2305319	2305319	G	C	intronic	SKI
chr1	2308567	2308567	T	C	UTR3	SKI
chr1	2309937	2309937	-	T	UTR3	SKI
chr1	2309937	2309937	-	TT	UTR3	SKI
chr1	2316048	2316048	A	G	intergenic	SKI;MORN1
chr1	2316546	2316546	T	C	intergenic	SKI;MORN1
chr1	2316943	2316943	-	C	intergenic	SKI;MORN1
chr1	2316944	2316944	G	T	intergenic	SKI;MORN1
chr1	2320841	2320841	C	T	downstream	MORN1
chr1	2326288	2326288	C	T	intronic	MORN1
chr1	2326424	2326424	C	T	intronic	MORN1
chr1	2326884	2326884	C	T	intronic	MORN1
chr1	2328611	2328611	G	A	intronic	MORN1
chr1	2329106	2329106	G	A	intronic	MORN1
chr1	2329783	2329783	C	A	intronic	MORN1
chr1	2333737	2333737	T	C	intronic	MORN1
chr1	2334639	2334639	T	C	intronic	MORN1
chr1	2335494	2335494	C	T	intronic	MORN1
chr1	2348209	2348209	G	A	intronic	MORN1
chr1	2348700	2348700	C	T	intronic	MORN1
chr1	2348984	2348984	A	C	intronic	MORN1
chr1	2349222	2349222	G	A	intronic	MORN1
chr1	2350287	2350287	A	C	intronic	MORN1
chr1	2350539	2350539	T	G	ncRNA_exonic	LOC100129534
chr1	2351241	2351241	C	T	ncRNA_exonic	LOC100129534
chr1	2351337	2351337	G	C	ncRNA_exonic	LOC100129534
chr1	2352564	2352564	T	C	ncRNA_exonic	LOC100129534
chr1	2352756	2352756	T	C	intronic	MORN1
chr1	2353047	2353047	C	T	intronic	MORN1
chr1	2353975	2353975	G	A	intronic	MORN1
chr1	2355508	2355508	A	G	intronic	MORN1
chr1	2364339	2364339	A	C	intronic	MORN1
chr1	2366243	2366243	C	T	intronic	MORN1
chr1	2366496	2366496	A	T	intronic	MORN1
chr1	2366815	2366815	T	C	intronic	MORN1
chr1	2366816	2366816	A	G	intronic	MORN1
chr1	2367197	2367197	G	A	intronic	MORN1
chr1	2367644	2367644	G	A	intronic	MORN1
chr1	2367760	2367760	T	C	intronic	MORN1
chr1	2367766	2367766	T	C	intronic	MORN1
chr1	2367782	2367782	T	C	intronic	MORN1
chr1	2367799	2367799	C	T	intronic	MORN1
chr1	2367832	2367832	T	C	intronic	MORN1
chr1	2367847	2367847	T	C	intronic	MORN1
chr1	2367871	2367871	C	T	intronic	MORN1
chr1	2367872	2367872	A	G	intronic	MORN1
chr1	2368188	2368188	T	C	intronic	MORN1
chr1	2368212	2368212	T	C	intronic	MORN1
chr1	2368473	2368473	T	C	intronic	MORN1
chr1	2368718	2368718	C	A	intronic	MORN1
chr1	2369147	2369147	T	C	intronic	MORN1
chr1	2369162	2369162	T	C	intronic	MORN1
chr1	2369714	2369717	TAAT	-	intronic	MORN1
chr1	2370252	2370252	G	A	intronic	MORN1
chr1	2370675	2370676	TT	-	intronic	MORN1
chr1	2370756	2370756	T	C	intronic	MORN1
chr1	2370770	2370770	T	C	intronic	MORN1
chr1	2370775	2370775	T	C	intronic	MORN1
chr1	2370830	2370830	T	C	intronic	MORN1
chr1	2371032	2371032	C	T	intronic	MORN1
chr1	2371038	2371038	T	C	intronic	MORN1
chr1	2371077	2371077	T	C	intronic	MORN1
chr1	2371226	2371226	-	ACAACCACA	intronic	MORN1
chr1	2371472	2371472	G	A	intronic	MORN1
chr1	2375256	2375256	C	T	intronic	MORN1
chr1	2375533	2375533	G	A	intronic	MORN1
chr1	2376477	2376477	A	C	intronic	MORN1
chr1	2377078	2377078	C	G	intronic	MORN1
chr1	2377643	2377643	T	G	intronic	MORN1
chr1	2380956	2380956	C	T	intronic	MORN1
chr1	2382101	2382101	A	G	intronic	MORN1
chr1	2382211	2382211	C	T	intronic	MORN1
chr1	2382880	2382880	T	C	intronic	MORN1
chr1	2383024	2383024	G	T	intronic	MORN1
chr1	2383717	2383717	A	-	intronic	MORN1
chr1	2383824	2383824	C	G	intronic	MORN1
chr1	2383975	2383975	C	T	intronic	MORN1
chr1	2384241	2384241	A	G	intronic	MORN1
chr1	2384278	2384278	A	G	intronic	MORN1
chr1	2384876	2384876	A	G	intronic	MORN1
chr1	2385630	2385630	A	C	intronic	MORN1
chr1	2391287	2391287	G	A	intronic	MORN1
chr1	2392569	2392569	C	T	intronic	RER1
chr1	2392897	2392897	T	C	intronic	RER1
chr1	2393027	2393027	A	G	intronic	RER1
chr1	2393034	2393034	C	T	intronic	RER1
chr1	2395479	2395479	G	A	intronic	RER1
chr1	2395636	2395636	C	T	intronic	RER1
chr1	2397275	2397275	A	G	intronic	RER1
chr1	2398369	2398369	A	G	intronic	RER1
chr1	2401549	2401549	T	C	intronic	RER1
chr1	2401592	2401592	G	A	intronic	RER1
chr1	2402505	2402505	-	C	intronic	RER1
chr1	2404237	2404237	A	G	UTR3	RER1
chr1	2404530	2404530	C	G	UTR3	RER1
chr1	2404771	2404771	C	T	UTR3	RER1
chr1	2405593	2405593	C	T	UTR3	PEX10
chr1	2406098	2406098	C	G	intronic	PEX10
chr1	2407130	2407130	T	C	intronic	PEX10
chr1	2407635	2407635	C	T	intronic	PEX10
chr1	2407956	2407956	A	G	intronic	PEX10
chr1	2408761	2408761	T	C	exonic	PEX10
chr1	2409065	2409065	C	T	intronic	PEX10
chr1	2411755	2411755	T	C	intronic	PEX10
chr1	2416398	2416398	-	GGACA	intergenic	PEX10;PLCH2
chr1	2416492	2416492	C	T	intergenic	PEX10;PLCH2
chr1	2417413	2417413	-	CCCAGCTT	intergenic	PEX10;PLCH2
chr1	2418469	2418469	C	T	intergenic	PEX10;PLCH2
chr1	2419005	2419005	C	T	intergenic	PEX10;PLCH2
chr1	2423170	2423173	TTTG	-	intergenic	PEX10;PLCH2
chr1	2426036	2426036	T	C	intergenic	PEX10;PLCH2
chr1	2503305	2503305	C	T	intronic	PLCH2
chr1	2526571	2526571	G	C	exonic	PANK4
chr1	2547072	2547072	T	A	intergenic	HES5;TNFRSF14-AS1
chr1	2556224	2556224	C	A	ncRNA_exonic	TNFRSF14-AS1
chr1	2556714	2556714	A	G	exonic	TNFRSF14
chr1	2559459	2559459	C	A	intronic	TNFRSF14
chr1	2559503	2559503	C	A	intronic	TNFRSF14
chr1	2559766	2559766	C	T	intronic	TNFRSF14
chr1	2561226	2561226	G	T	intronic	TNFRSF14
chr1	2561446	2561446	C	G	intronic	TNFRSF14
chr1	2561447	2561447	T	C	intronic	TNFRSF14
chr1	2562891	2562891	G	A	exonic	TNFRSF14
chr1	2563346	2563346	G	A	UTR3	TNFRSF14
chr1	2565143	2565143	G	C	UTR3	TNFRSF14
chr1	2566239	2566239	A	G	upstream;downstream	LOC100996583;TNFRSF14
chr1	2568341	2568341	G	A	ncRNA_intronic	LOC100996583
chr1	2568371	2568371	A	G	ncRNA_intronic	LOC100996583
chr1	2576499	2576499	A	G	ncRNA_intronic	LOC100996583
chr1	2581616	2581616	A	T	ncRNA_exonic	LOC100996583
chr1	2581777	2581777	C	T	ncRNA_intronic	LOC100996583
chr1	2589991	2589991	C	T	UTR3	FAM213B
chr1	2592222	2592222	G	-	intronic	MMEL1
chr1	2597921	2597921	G	A	intronic	MMEL1
chr1	2601185	2601185	C	T	intronic	MMEL1
chr1	2625752	2625752	C	T	intronic	MMEL1
chr1	2638584	2638584	A	G	intergenic	MMEL1;TTC34
chr1	2640384	2640384	A	G	downstream	TTC34
chr1	2641760	2641760	A	G	exonic	TTC34
chr1	2642288	2642288	A	C	intronic	TTC34
chr1	2781170	2781170	T	G	intronic	TTC34
chr1	2961801	2961801	G	A	intergenic	TTC34;ACTRT2
chr1	2969901	2969901	C	T	intergenic	TTC34;ACTRT2
chr1	2970905	2970905	A	G	intergenic	TTC34;ACTRT2
chr1	2972541	2972541	G	A	intergenic	TTC34;ACTRT2
chr1	2972584	2972584	G	A	intergenic	TTC34;ACTRT2
chr1	2973013	2973013	C	T	intergenic	TTC34;ACTRT2
chr1	2975149	2975149	C	T	intergenic	TTC34;ACTRT2
chr1	2975203	2975203	C	T	intergenic	TTC34;ACTRT2
chr1	3306969	3306969	G	A	intronic	PRDM16
chr1	3307391	3307391	A	G	intronic	PRDM16
chr1	3312570	3312570	G	T	intronic	PRDM16
chr1	3314074	3314074	G	C	intronic	PRDM16
chr1	3319624	3319624	A	G	intronic	PRDM16
chr1	3321237	3321237	C	T	intronic	PRDM16
chr1	3321388	3321388	-	TA	intronic	PRDM16
chr1	3321625	3321626	AT	-	intronic	PRDM16
chr1	3451567	3451567	G	A	intergenic	PRDM16;ARHGEF16
chr1	3457796	3457796	C	T	intronic	ARHGEF16
chr1	3457820	3457820	T	A	intronic	ARHGEF16
chr1	3464152	3464153	TG	-	intronic	ARHGEF16
chr1	3465595	3465595	G	-	intronic	ARHGEF16
chr1	3465616	3465616	G	T	intronic	ARHGEF16
chr1	3467029	3467029	G	T	intronic	ARHGEF16
chr1	3467101	3467101	G	A	intronic	ARHGEF16
chr1	3467334	3467334	A	G	exonic	ARHGEF16
chr1	3470675	3470676	GT	-	intronic	ARHGEF16
chr1	3472709	3472709	T	C	intronic	ARHGEF16
chr1	3472757	3472757	C	T	intronic	ARHGEF16
chr1	3473163	3473163	C	T	exonic	ARHGEF16
chr1	3473674	3473674	T	A	intronic	ARHGEF16
chr1	3474458	3474458	G	A	intronic	ARHGEF16
chr1	3477660	3477660	-	G	intronic	ARHGEF16
chr1	3477686	3477686	C	T	intronic	ARHGEF16
chr1	3477892	3477892	T	C	exonic	ARHGEF16
chr1	3478076	3478076	A	G	intronic	ARHGEF16
chr1	3478110	3478110	T	C	intronic	ARHGEF16
chr1	3478475	3478475	G	A	exonic	ARHGEF16
chr1	3478665	3478665	T	C	intronic	ARHGEF16
chr1	3479410	3479411	CC	-	intronic	ARHGEF16
chr1	3480045	3480045	C	T	intronic	ARHGEF16
chr1	3480624	3480624	T	C	UTR3	ARHGEF16
chr1	3480851	3480851	-	CT	UTR3	ARHGEF16
chr1	3480891	3480891	G	A	UTR3	ARHGEF16
chr1	3481000	3481000	C	T	UTR3	ARHGEF16
chr1	3481341	3481341	G	C	downstream	ARHGEF16
chr1	3481361	3481361	G	A	downstream	ARHGEF16
chr1	3482420	3482420	C	T	intergenic	ARHGEF16;MEGF6
chr1	3482891	3482891	T	C	intergenic	ARHGEF16;MEGF6
chr1	3484161	3484161	C	T	intergenic	ARHGEF16;MEGF6
chr1	3484707	3484707	A	G	intergenic	ARHGEF16;MEGF6
chr1	3485669	3485669	C	T	intergenic	ARHGEF16;MEGF6
chr1	3495402	3495402	T	C	intronic	MEGF6
chr1	3500194	3500194	A	G	intronic	MEGF6
chr1	3500567	3500567	A	G	intronic	MEGF6
chr1	3501607	3501607	A	G	intronic	MEGF6
chr1	3503377	3503378	AG	-	intronic	MEGF6
chr1	3506903	3506903	C	T	intronic	MEGF6
chr1	3507069	3507069	A	G	intronic	MEGF6
chr1	3507178	3507178	C	A	intronic	MEGF6
chr1	3511596	3511596	T	G	exonic	MEGF6
chr1	3511860	3511860	G	T	intronic	MEGF6
chr1	3511864	3511864	C	T	intronic	MEGF6
chr1	3512044	3512044	G	A	exonic	MEGF6
chr1	3530553	3530553	G	C	intronic	MEGF6
chr1	3565770	3565770	C	T	intronic	MEGF6
chr1	3569559	3569559	A	G	intronic	MEGF6
chr1	3571358	3571358	C	T	intronic	MEGF6
chr1	3577286	3577286	G	T	intronic	MEGF6
chr1	3578156	3578156	G	A	intronic	MEGF6
chr1	3579915	3579915	T	C	exonic	MEGF6
chr1	3595952	3595952	T	C	intronic	MEGF6
chr1	3595982	3595982	G	A	intronic	MEGF6
chr1	3611380	3611380	C	G	UTR5	MEGF6
chr1	3611518	3611518	T	C	upstream	MEGF6
chr1	3619125	3619125	G	T	intergenic	MEGF6;TPRG1L
chr1	3623460	3623460	T	G	intergenic	MEGF6;TPRG1L
chr1	3627146	3627146	A	G	intronic	TPRG1L
chr1	3627150	3627150	A	G	intronic	TPRG1L
chr1	3627153	3627153	A	G	intronic	TPRG1L
chr1	3629701	3629704	CGGG	-	UTR3	TPRG1L
chr1	3631572	3631572	T	C	exonic	WRAP73
chr1	3631885	3631885	A	G	intronic	WRAP73
chr1	3633298	3633298	-	T	intronic	WRAP73
chr1	3636216	3636216	A	G	intronic	WRAP73
chr1	3639892	3639892	T	C	intronic	WRAP73
chr1	3646864	3646864	C	T	intronic	WRAP73
chr1	3650062	3650069	GCAGGCTG	-	UTR5	WRAP73
chr1	3658626	3658626	T	C	intronic	TP73
chr1	3659315	3659315	C	T	intronic	TP73
chr1	3659496	3659496	T	C	intronic	TP73
chr1	3670136	3670136	G	A	intronic	TP73
chr1	3708984	3708984	T	C	intronic	TP73
chr1	3722110	3722110	C	T	exonic	TP73
chr1	3722270	3722270	C	T	intronic	TP73
chr1	3729573	3729573	C	T	intronic	TP73
chr1	3729628	3729628	G	A	intronic	TP73
chr1	3729650	3729650	T	C	intronic	TP73
chr1	3729727	3729727	G	A	intronic	TP73
chr1	3731398	3731398	T	C	intronic	TP73
chr1	3731690	3731690	G	A	intronic	TP73
chr1	3734534	3734534	C	T	UTR3	TP73
chr1	3734562	3734562	G	T	UTR3	TP73
chr1	3734754	3734754	A	G	UTR3	TP73
chr1	3777766	3777766	G	A	intergenic	SMIM1;LRRC47
chr1	3777790	3777790	A	G	intergenic	SMIM1;LRRC47
chr1	3777874	3777874	C	A	intergenic	SMIM1;LRRC47
chr1	3777881	3777881	-	G	intergenic	SMIM1;LRRC47
chr1	3778997	3778997	T	G	intergenic	SMIM1;LRRC47
chr1	3779103	3779103	C	T	intergenic	SMIM1;LRRC47
chr1	3779336	3779336	C	T	downstream	LRRC47
chr1	3780326	3780326	A	C	UTR3	LRRC47
chr1	3780471	3780471	A	G	UTR3	LRRC47
chr1	3780922	3780922	C	G	UTR3	LRRC47
chr1	3780974	3780974	-	A	UTR3	LRRC47
chr1	3783866	3783866	G	T	intronic	LRRC47
chr1	3784525	3784525	G	A	intronic	LRRC47
chr1	3784586	3784586	A	-	intronic	LRRC47
chr1	3784600	3784600	C	T	intronic	LRRC47
chr1	3784927	3784927	A	G	intronic	LRRC47
chr1	3785016	3785016	G	C	intronic	LRRC47
chr1	3785099	3785099	T	C	exonic	LRRC47
chr1	3785268	3785268	C	A	intronic	LRRC47
chr1	3785998	3785998	T	C	intronic	LRRC47
chr1	3786376	3786376	T	C	intronic	LRRC47
chr1	3786773	3786773	G	C	intronic	LRRC47
chr1	3812605	3812605	C	G	UTR3	CEP104
chr1	3812753	3812753	T	C	UTR3	CEP104
chr1	3812754	3812754	T	C	UTR3	CEP104
chr1	3813023	3813023	A	G	UTR3	CEP104
chr1	3813073	3813073	T	C	UTR3	CEP104
chr1	3813267	3813267	T	C	UTR3	CEP104
chr1	3813293	3813293	T	C	UTR3	CEP104
chr1	3813517	3813517	T	C	UTR3	CEP104
chr1	3813594	3813594	T	C	UTR3	CEP104
chr1	3813630	3813630	T	C	UTR3	CEP104
chr1	3813741	3813741	T	C	UTR3	CEP104
chr1	3813763	3813763	T	C	UTR3	CEP104
chr1	3813767	3813767	T	C	UTR3	CEP104
chr1	3813768	3813768	T	C	UTR3	CEP104
chr1	3813836	3813836	T	C	UTR3	CEP104
chr1	3813871	3813871	T	C	UTR3	CEP104
chr1	3815090	3815090	-	T	UTR3	CEP104
chr1	3815093	3815093	C	T	UTR3	CEP104
chr1	3815395	3815395	C	T	UTR3	CEP104
chr1	3815401	3815401	G	A	UTR3	CEP104
chr1	3819755	3819755	A	G	intronic	CEP104
chr1	3819772	3819772	T	C	intronic	CEP104
chr1	3819776	3819776	C	T	intronic	CEP104
chr1	3820976	3820976	A	G	intronic	CEP104
chr1	3822076	3822076	A	C	intronic	CEP104
chr1	3822707	3822707	-	A	intronic	CEP104
chr1	3822708	3822708	T	A	intronic	CEP104
chr1	3822726	3822726	G	A	intronic	CEP104
chr1	3823909	3823909	A	G	intronic	CEP104
chr1	3825421	3825421	T	C	intronic	CEP104
chr1	3825693	3825693	C	T	intronic	CEP104
chr1	3827004	3827004	T	C	intronic	CEP104
chr1	3827005	3827005	T	C	intronic	CEP104
chr1	3834165	3834165	A	G	intronic	CEP104
chr1	3834167	3834167	T	G	intronic	CEP104
chr1	3834539	3834539	T	G	intronic	CEP104
chr1	3834714	3834714	C	G	intronic	CEP104
chr1	3835402	3835402	C	G	intronic	CEP104
chr1	3836572	3836572	A	T	exonic	CEP104
chr1	3839111	3839111	T	C	exonic	CEP104
chr1	3841995	3841995	C	T	intronic	CEP104
chr1	3842769	3842769	A	G	intronic	CEP104
chr1	3843497	3843497	G	A	intronic	CEP104
chr1	3843550	3843550	A	G	intronic	CEP104
chr1	3843565	3843565	C	T	intronic	CEP104
chr1	3843666	3843666	C	T	intronic	CEP104
chr1	3843792	3843792	T	C	intronic	CEP104
chr1	3843954	3843954	A	G	intronic	CEP104
chr1	3844106	3844106	C	G	intronic	CEP104
chr1	3844915	3844915	C	T	exonic	CEP104
chr1	3848985	3848985	G	A	intronic	CEP104
chr1	3848999	3848999	T	C	intronic	CEP104
chr1	3849114	3849114	C	T	intronic	CEP104
chr1	3849191	3849191	T	C	intronic	CEP104
chr1	3856982	3856982	A	C	UTR5	CEP104
chr1	3857154	3857154	A	G	UTR5	CEP104
chr1	3857169	3857169	C	A	UTR5	CEP104
chr1	3857566	3857566	A	G	UTR5	DFFB
chr1	3857574	3857574	T	C	UTR5	DFFB
chr1	3858890	3858890	C	G	intronic	DFFB
chr1	3859458	3859458	A	G	intronic	DFFB
chr1	3860425	3860425	C	T	intronic	DFFB
chr1	3860509	3860509	A	G	intronic	DFFB
chr1	3861104	3861104	A	G	intronic	DFFB
chr1	3861541	3861541	A	G	intronic	DFFB
chr1	3861569	3861569	A	G	intronic	DFFB
chr1	3861611	3861611	A	G	intronic	DFFB
chr1	3861614	3861614	A	G	intronic	DFFB
chr1	3861689	3861689	A	G	intronic	DFFB
chr1	3861702	3861702	A	G	intronic	DFFB
chr1	3862587	3862587	C	T	intronic	DFFB
chr1	3863073	3863073	G	C	intronic	DFFB
chr1	3863080	3863080	T	C	intronic	DFFB
chr1	3863116	3863116	C	T	intronic	DFFB
chr1	3863992	3863992	A	G	intronic	DFFB
chr1	3864532	3864532	C	A	intronic	DFFB
chr1	3864572	3864572	C	G	intronic	DFFB
chr1	3864638	3864638	A	G	intronic	DFFB
chr1	3865074	3865074	T	-	intronic	DFFB
chr1	3865266	3865266	C	A	intronic	DFFB
chr1	3866044	3866044	C	T	intronic	DFFB
chr1	3866385	3866385	A	G	intronic	DFFB
chr1	3866714	3866714	A	C	intronic	DFFB
chr1	3867009	3867009	C	T	intronic	DFFB
chr1	3867056	3867056	T	C	intronic	DFFB
chr1	3867099	3867099	T	G	intronic	DFFB
chr1	3867591	3867591	A	G	intronic	DFFB
chr1	3867595	3867595	A	G	intronic	DFFB
chr1	3867597	3867597	A	G	intronic	DFFB
chr1	3867662	3867662	A	G	intronic	DFFB
chr1	3867732	3867732	A	G	intronic	DFFB
chr1	3867797	3867797	A	G	intronic	DFFB
chr1	3871673	3871673	C	A	intronic	DFFB
chr1	3873098	3873098	A	G	intronic	DFFB
chr1	3873768	3873768	T	C	intronic	DFFB
chr1	3877837	3877837	G	A	intronic	DFFB
chr1	3879370	3879370	A	G	intronic	DFFB
chr1	3880437	3880437	T	G	intronic	DFFB
chr1	3880443	3880443	A	T	intronic	DFFB
chr1	3884577	3884577	T	G	UTR3	DFFB
chr1	3884683	3884683	T	G	UTR3	DFFB
chr1	3885409	3885409	T	C	UTR3	DFFB
chr1	3885454	3885454	T	C	downstream	DFFB
chr1	3887191	3887191	T	C	intergenic	DFFB;C1orf174
chr1	3887453	3887453	T	G	intergenic	DFFB;C1orf174
chr1	3888184	3888184	C	T	downstream	C1orf174
chr1	3888534	3888534	C	T	downstream	C1orf174
chr1	3888691	3888691	A	G	downstream	C1orf174
chr1	3889510	3889510	G	A	UTR3	C1orf174
chr1	3890079	3890079	T	A	intronic	C1orf174
chr1	3890558	3890558	G	A	intronic	C1orf174
chr1	3890824	3890824	G	A	exonic	C1orf174
chr1	3891029	3891029	G	C	exonic	C1orf174
chr1	3891607	3891607	T	C	intronic	C1orf174
chr1	3891798	3891798	G	A	intronic	C1orf174
chr1	3892600	3892600	G	A	intronic	C1orf174
chr1	3892762	3892762	C	T	intronic	C1orf174
chr1	3895226	3895226	G	T	intronic	C1orf174
chr1	3895246	3895246	T	C	intronic	C1orf174
chr1	3896097	3896097	C	T	intronic	C1orf174
chr1	3896143	3896143	G	C	intronic	C1orf174
chr1	3896146	3896146	T	C	intronic	C1orf174
chr1	3896284	3896284	C	G	intronic	C1orf174
chr1	3897853	3897853	T	C	intronic	C1orf174
chr1	3898533	3898537	ACAAC	-	intronic	C1orf174
chr1	3900696	3900696	C	T	ncRNA_intronic	LINC01134
chr1	3901041	3901041	C	T	ncRNA_intronic	LINC01134
chr1	3902760	3902760	A	G	ncRNA_intronic	LINC01134
chr1	3903441	3903441	G	A	ncRNA_intronic	LINC01134
chr1	3904652	3904652	G	A	ncRNA_intronic	LINC01134
chr1	3904770	3904770	G	A	ncRNA_intronic	LINC01134
chr1	3904918	3904918	T	C	ncRNA_intronic	LINC01134
chr1	3907240	3907240	C	T	ncRNA_intronic	LINC01134
chr1	3910062	3910062	A	G	ncRNA_intronic	LINC01134
chr1	3910917	3910917	C	T	ncRNA_intronic	LINC01134
chr1	3911017	3911017	C	T	ncRNA_intronic	LINC01134
chr1	3912596	3912596	C	T	ncRNA_intronic	LINC01134
chr1	3913477	3913477	A	G	ncRNA_intronic	LINC01134
chr1	3914668	3914668	A	G	ncRNA_exonic	LINC01134
chr1	3914676	3914676	C	T	ncRNA_exonic	LINC01134
chr1	3916757	3916757	T	C	intergenic	LINC01134;LINC01346
chr1	4175840	4175840	C	A	intergenic	LINC01346;LINC01777
chr1	4175845	4175845	T	C	intergenic	LINC01346;LINC01777
chr1	4175849	4175849	G	A	intergenic	LINC01346;LINC01777
chr1	4175855	4175855	A	G	intergenic	LINC01346;LINC01777
chr1	5600097	5600097	T	C	intergenic	MIR4417;MIR4689
chr1	5841633	5841633	T	C	intergenic	MIR4417;MIR4689
chr1	5852261	5852261	T	G	intergenic	MIR4417;MIR4689
chr1	5852473	5852473	A	G	intergenic	MIR4417;MIR4689
chr1	5853561	5853561	T	C	intergenic	MIR4417;MIR4689
chr1	5858896	5858896	A	G	intergenic	MIR4417;MIR4689
chr1	5861978	5861978	C	T	downstream	MIR4689;NPHP4
chr1	5863728	5863728	T	G	intronic	NPHP4
chr1	5864686	5864686	T	C	intronic	NPHP4
chr1	5865311	5865311	G	A	intronic	NPHP4
chr1	5865741	5865741	C	T	intronic	NPHP4
chr1	5866447	5866447	T	C	exonic	NPHP4
chr1	5868282	5868282	G	C	intronic	NPHP4
chr1	5869712	5869712	G	A	intronic	NPHP4
chr1	5870465	5870465	A	G	intronic	NPHP4
chr1	5870863	5870863	T	C	intronic	NPHP4
chr1	5870917	5870917	G	A	intronic	NPHP4
chr1	5872457	5872457	C	T	intronic	NPHP4
chr1	5873470	5873470	A	G	intronic	NPHP4
chr1	5873703	5873703	C	T	intronic	NPHP4
chr1	5874043	5874043	G	A	intronic	NPHP4
chr1	5874176	5874176	C	T	intronic	NPHP4
chr1	5874777	5874777	C	T	intronic	NPHP4
chr1	5875102	5875102	T	A	splicing	NPHP4
chr1	5877031	5877031	T	C	intronic	NPHP4
chr1	5879484	5879484	T	G	intronic	NPHP4
chr1	5880785	5880785	A	G	intronic	NPHP4
chr1	5881123	5881123	T	C	intronic	NPHP4
chr1	5881925	5881925	G	A	intronic	NPHP4
chr1	5881975	5881975	G	A	intronic	NPHP4
chr1	5882687	5882687	A	G	intronic	NPHP4
chr1	5884078	5884078	A	G	intronic	NPHP4
chr1	5886890	5886890	T	C	intronic	NPHP4
chr1	5909177	5909177	G	A	exonic	NPHP4
chr1	5963286	5963286	T	C	intronic	NPHP4
chr1	5963287	5963287	T	C	intronic	NPHP4
chr1	5967567	5967567	C	G	intronic	NPHP4
chr1	5967568	5967568	G	A	intronic	NPHP4
chr1	5980022	5980022	A	C	intronic	NPHP4
chr1	5990832	5990832	C	G	intronic	NPHP4
chr1	5995424	5995424	G	A	intronic	KCNAB2
chr1	5996108	5996108	A	G	intronic	KCNAB2
chr1	5999073	5999073	G	A	intronic	KCNAB2
chr1	5999169	5999169	T	G	intronic	KCNAB2
chr1	6001297	6001300	CACA	-	intronic	KCNAB2
chr1	6003595	6003595	G	A	intronic	KCNAB2
chr1	6005774	6005774	G	A	intronic	KCNAB2
chr1	6007201	6007201	-	G	intronic	KCNAB2
chr1	6007580	6007580	C	G	intronic	KCNAB2
chr1	6007737	6007737	T	-	intronic	KCNAB2
chr1	6007739	6007743	TGTGC	-	intronic	KCNAB2
chr1	6008524	6008524	A	G	intronic	KCNAB2
chr1	6008906	6008906	G	C	intronic	KCNAB2
chr1	6010902	6010902	C	G	intronic	KCNAB2
chr1	6013459	6013459	G	C	intronic	KCNAB2
chr1	6013537	6013537	T	C	intronic	KCNAB2
chr1	6015468	6015468	C	T	intronic	KCNAB2
chr1	6015862	6015862	G	A	intronic	KCNAB2
chr1	6016759	6016759	G	A	intronic	KCNAB2
chr1	6017001	6017001	A	G	intronic	KCNAB2
chr1	6017407	6017410	TGTG	-	intronic	KCNAB2
chr1	6025217	6025217	T	A	intronic	KCNAB2
chr1	6030123	6030123	A	T	intronic	KCNAB2
chr1	6040795	6040795	G	A	intronic	KCNAB2
chr1	6041227	6041227	G	A	intronic	KCNAB2
chr1	6042688	6042688	G	A	intronic	KCNAB2
chr1	6045094	6045094	G	A	intronic	KCNAB2
chr1	6045266	6045266	C	T	intronic	KCNAB2
chr1	6046369	6046369	A	G	intronic	KCNAB2
chr1	6046395	6046395	C	G	intronic	KCNAB2
chr1	6047945	6047945	G	A	intronic	KCNAB2
chr1	6047952	6047952	T	C	intronic	KCNAB2
chr1	6048317	6048317	C	A	intronic	KCNAB2
chr1	6049113	6049113	G	A	intronic	KCNAB2
chr1	6049482	6049482	G	T	intronic	KCNAB2
chr1	6050729	6050729	A	T	intronic	KCNAB2
chr1	6052593	6052593	G	T	intronic	KCNAB2
chr1	6052726	6052726	T	G	intronic	KCNAB2
chr1	6053872	6053872	A	G	intronic	KCNAB2
chr1	6053878	6053878	A	G	intronic	KCNAB2
chr1	6054111	6054111	A	G	intronic	KCNAB2
chr1	6054213	6054213	G	A	intronic	KCNAB2
chr1	6057111	6057111	A	G	intronic	KCNAB2
chr1	6058064	6058064	A	G	intronic	KCNAB2
chr1	6059634	6059634	-	GG	intronic	KCNAB2
chr1	6065922	6065922	A	G	intronic	KCNAB2
chr1	6066138	6066138	C	T	intronic	KCNAB2
chr1	6066148	6066148	T	C	intronic	KCNAB2
chr1	6075147	6075147	C	A	intronic	KCNAB2
chr1	6077343	6077343	G	T	intronic	KCNAB2
chr1	6080080	6080080	T	C	intronic	KCNAB2
chr1	6084634	6084634	A	G	intronic	KCNAB2
chr1	6085752	6085752	G	A	intronic	KCNAB2
chr1	6086101	6086101	C	G	intronic	KCNAB2
chr1	6090833	6090833	G	A	intronic	KCNAB2
chr1	6097374	6097374	C	T	intronic	KCNAB2
chr1	6098502	6098502	A	G	exonic	KCNAB2
chr1	6098935	6098935	G	A	UTR3	KCNAB2
chr1	6098972	6098972	A	G	UTR3	KCNAB2
chr1	6100055	6100055	G	A	UTR3	KCNAB2
chr1	6100503	6100503	A	G	UTR3	KCNAB2
chr1	6100549	6100549	C	T	UTR3	KCNAB2
chr1	6100632	6100632	-	C	UTR3	KCNAB2
chr1	6100638	6100638	A	G	UTR3	KCNAB2
chr1	6100810	6100810	G	A	UTR3	KCNAB2
chr1	6100816	6100816	A	G	UTR3	KCNAB2
chr1	6100898	6100898	A	G	UTR3	KCNAB2
chr1	6101015	6101015	T	A	UTR3	KCNAB2
chr1	6101031	6101031	-	T	UTR3	KCNAB2
chr1	6102821	6102821	G	A	UTR3	CHD5
chr1	6118278	6118278	T	C	intronic	CHD5
chr1	6118283	6118283	T	C	intronic	CHD5
chr1	6151123	6151123	G	A	exonic	CHD5
chr1	6188311	6188311	T	C	intronic	RPL22
chr1	6190545	6190545	T	C	intronic	RPL22
chr1	6192533	6192533	T	C	intronic	RPL22
chr1	6192587	6192587	T	C	intronic	RPL22
chr1	6192616	6192616	T	C	intronic	RPL22
chr1	6192617	6192617	T	C	intronic	RPL22
chr1	6195917	6195917	G	A	intronic	RPL22
chr1	6197724	6197724	-	T	exonic	RPL22
chr1	6197766	6197766	T	C	intronic	RPL22
chr1	6197796	6197796	G	A	intronic	RPL22
chr1	6198087	6198087	C	T	intronic	RPL22
chr1	6198734	6198734	A	G	intronic	RPL22
chr1	6198965	6198965	C	T	intronic	RPL22
chr1	6199030	6199030	C	T	intronic	RPL22
chr1	6199070	6199070	A	G	intronic	RPL22
chr1	6200603	6200603	A	C	upstream	RPL22
chr1	6203294	6203294	C	T	intergenic	RPL22;LOC102724450
chr1	6205308	6205308	A	G	ncRNA_exonic	LOC102724450
chr1	6206036	6206036	A	G	upstream	LOC102724450;RNF207
chr1	6213266	6213266	A	G	intronic	RNF207
chr1	6213298	6213298	A	G	intronic	RNF207
chr1	6216775	6216775	A	G	intronic	RNF207
chr1	6217042	6217042	A	G	intronic	RNF207
chr1	6217103	6217103	A	G	intronic	RNF207
chr1	6217104	6217104	A	G	intronic	RNF207
chr1	6217132	6217132	A	G	intronic	RNF207
chr1	6218354	6218354	A	G	exonic	RNF207
chr1	6219310	6219310	G	C	exonic	RNF207
chr1	6219890	6219890	A	G	UTR3	RNF207
chr1	6219909	6219909	A	G	UTR3	RNF207
chr1	6222164	6222164	T	C	UTR3	ICMT
chr1	6222176	6222176	T	C	UTR3	ICMT
chr1	6222177	6222177	T	C	UTR3	ICMT
chr1	6222238	6222238	T	C	UTR3	ICMT
chr1	6222241	6222241	T	C	UTR3	ICMT
chr1	6222255	6222255	T	C	UTR3	ICMT
chr1	6222258	6222258	T	C	UTR3	ICMT
chr1	6222264	6222264	T	C	UTR3	ICMT
chr1	6222301	6222301	T	C	UTR3	ICMT
chr1	6222311	6222311	T	C	UTR3	ICMT
chr1	6222323	6222323	T	C	UTR3	ICMT
chr1	6222340	6222340	T	C	UTR3	ICMT
chr1	6222341	6222341	T	C	UTR3	ICMT
chr1	6222527	6222527	T	C	UTR3	ICMT
chr1	6222890	6222890	T	G	UTR3	ICMT
chr1	6223200	6223200	T	C	UTR3	ICMT
chr1	6223204	6223204	T	C	UTR3	ICMT
chr1	6223245	6223245	T	C	UTR3	ICMT
chr1	6223246	6223246	T	C	UTR3	ICMT
chr1	6223282	6223282	T	C	UTR3	ICMT
chr1	6223284	6223284	T	C	UTR3	ICMT
chr1	6223285	6223285	T	C	UTR3	ICMT
chr1	6223287	6223287	T	C	UTR3	ICMT
chr1	6223288	6223288	T	C	UTR3	ICMT
chr1	6223291	6223291	T	C	UTR3	ICMT
chr1	6223304	6223304	T	C	UTR3	ICMT
chr1	6223305	6223305	T	C	UTR3	ICMT
chr1	6223374	6223374	T	C	UTR3	ICMT
chr1	6223379	6223379	T	C	UTR3	ICMT
chr1	6223380	6223380	T	C	UTR3	ICMT
chr1	6223388	6223388	T	C	UTR3	ICMT
chr1	6223488	6223488	A	-	UTR3	ICMT
chr1	6225967	6225967	A	G	intronic	ICMT
chr1	6230176	6230176	A	G	intronic	ICMT
chr1	6230184	6230184	A	G	intronic	ICMT
chr1	6230215	6230215	A	G	intronic	ICMT
chr1	6230225	6230225	A	G	intronic	ICMT
chr1	6230232	6230232	A	G	intronic	ICMT
chr1	6230367	6230367	A	G	intronic	ICMT
chr1	6230726	6230726	A	G	intronic	ICMT
chr1	6230727	6230727	A	G	intronic	ICMT
chr1	6230728	6230728	A	G	intronic	ICMT
chr1	6237562	6237562	C	T	ncRNA_intronic	LINC00337
chr1	6237591	6237591	-	GCTT	ncRNA_intronic	LINC00337
chr1	6237593	6237593	A	G	ncRNA_intronic	LINC00337
chr1	6237597	6237600	TACT	-	ncRNA_intronic	LINC00337
chr1	6237605	6237605	C	T	ncRNA_intronic	LINC00337
chr1	6237607	6237607	G	C	ncRNA_intronic	LINC00337
chr1	6251894	6251894	T	C	intronic	GPR153
chr1	6253313	6253313	T	C	intronic	GPR153
chr1	6253314	6253314	T	C	intronic	GPR153
chr1	6258531	6258531	G	C	intronic	GPR153
chr1	6259010	6259010	T	C	intronic	GPR153
chr1	6259261	6259261	T	C	intronic	GPR153
chr1	6272609	6272609	T	C	intronic	ACOT7
chr1	6306411	6306411	T	C	intronic	ACOT7
chr1	6315629	6315629	T	C	intronic	ACOT7
chr1	6315639	6315639	T	C	intronic	ACOT7
chr1	6315642	6315642	T	C	intronic	ACOT7
chr1	6315643	6315643	T	C	intronic	ACOT7
chr1	6315651	6315651	T	C	intronic	ACOT7
chr1	6324661	6324661	A	G	intronic	ACOT7
chr1	6343469	6343469	A	G	intronic	ACOT7
chr1	6393460	6393460	-	G	UTR5	ACOT7
chr1	6393563	6393563	C	T	UTR5	ACOT7
chr1	6393650	6393650	T	G	UTR5	ACOT7
chr1	6393684	6393684	C	A	UTR5	ACOT7
chr1	6448462	6448462	-	C	intronic	ESPN
chr1	6449082	6449082	T	C	exonic	ESPN
chr1	6460252	6460252	C	T	UTR3	ESPN
chr1	6463962	6463962	G	T	intronic	TNFRSF25
chr1	6479041	6479041	-	T	intronic	PLEKHG5
chr1	6481075	6481075	C	G	intronic	PLEKHG5
chr1	6481079	6481079	T	C	intronic	PLEKHG5
chr1	6512272	6512272	A	G	intronic	PLEKHG5
chr1	6517135	6517135	A	G	intronic	PLEKHG5
chr1	6521083	6521083	T	C	downstream	NOL9
chr1	6521817	6521817	G	A	UTR3	NOL9
chr1	6522161	6522161	T	C	UTR3	NOL9
chr1	6522293	6522293	T	C	UTR3	NOL9
chr1	6522498	6522498	T	C	UTR3	NOL9
chr1	6522745	6522745	G	A	UTR3	NOL9
chr1	6522976	6522976	T	C	UTR3	NOL9
chr1	6523123	6523123	C	T	UTR3	NOL9
chr1	6523171	6523171	G	A	UTR3	NOL9
chr1	6523172	6523172	A	G	UTR3	NOL9
chr1	6523210	6523210	C	G	UTR3	NOL9
chr1	6523397	6523397	T	C	UTR3	NOL9
chr1	6523496	6523496	T	C	UTR3	NOL9
chr1	6523641	6523641	T	C	UTR3	NOL9
chr1	6523964	6523964	A	G	UTR3	NOL9
chr1	6523985	6523985	C	G	UTR3	NOL9
chr1	6524041	6524041	A	G	UTR3	NOL9
chr1	6524251	6524251	-	TA	UTR3	NOL9
chr1	6524360	6524360	C	A	UTR3	NOL9
chr1	6524597	6524597	T	C	UTR3	NOL9
chr1	6524744	6524744	A	T	UTR3	NOL9
chr1	6524961	6524961	A	G	UTR3	NOL9
chr1	6525479	6525479	C	T	UTR3	NOL9
chr1	6525744	6525744	C	T	UTR3	NOL9
chr1	6532317	6532317	A	G	intronic	NOL9
chr1	6542222	6542222	A	G	intronic	NOL9
chr1	6545786	6545786	C	T	intronic	NOL9
chr1	6546548	6546548	C	T	intronic	NOL9
chr1	6547082	6547082	C	T	intronic	NOL9
chr1	6547139	6547139	T	C	intronic	NOL9
chr1	6547376	6547376	C	T	intronic	NOL9
chr1	6547519	6547519	A	-	intronic	NOL9
chr1	6547683	6547683	T	C	intronic	NOL9
chr1	6547689	6547689	T	C	intronic	NOL9
chr1	6547754	6547754	C	T	intronic	NOL9
chr1	6547997	6547997	G	C	intronic	NOL9
chr1	6548259	6548259	C	T	intronic	NOL9
chr1	6548284	6548284	T	C	intronic	NOL9
chr1	6548285	6548285	T	C	intronic	NOL9
chr1	6548375	6548375	A	G	intronic	NOL9
chr1	6548966	6548966	T	C	intronic	NOL9
chr1	6549091	6549091	G	A	intronic	NOL9
chr1	6549499	6549499	C	A	intronic	NOL9
chr1	6549504	6549505	AT	-	intronic	NOL9
chr1	6554170	6554170	G	A	exonic	NOL9
chr1	6554331	6554331	A	C	exonic	NOL9
chr1	6554355	6554355	A	G	exonic	NOL9
chr1	6571371	6571371	C	T	intronic	TAS1R1
chr1	6580056	6580056	A	G	UTR5	ZBTB48
chr1	6591033	6591033	G	A	UTR3	KLHL21
chr1	6591391	6591391	A	-	UTR3	KLHL21
chr1	6591668	6591668	C	T	UTR3	KLHL21
chr1	6592658	6592658	G	A	UTR3	KLHL21
chr1	6592685	6592685	G	A	UTR3	KLHL21
chr1	6597180	6597180	C	T	intronic	KLHL21
chr1	6597364	6597364	C	A	intronic	KLHL21
chr1	6607491	6607491	T	C	intergenic	KLHL21;PHF13
chr1	6610040	6610040	T	C	intergenic	KLHL21;PHF13
chr1	6610043	6610043	T	C	intergenic	KLHL21;PHF13
chr1	6610455	6610455	T	C	intergenic	KLHL21;PHF13
chr1	6621684	6621684	C	T	UTR3	PHF13
chr1	6623506	6623506	A	-	UTR3	PHF13
chr1	6625962	6625962	G	C	intronic	THAP3
chr1	6627688	6627688	C	T	intronic	THAP3
chr1	6627865	6627865	C	T	intronic	THAP3
chr1	6630080	6630080	A	G	intronic	THAP3
chr1	6633317	6633317	A	T	UTR3	THAP3
chr1	6634453	6634453	G	T	UTR3	DNAJC11;THAP3
chr1	6634454	6634454	A	T	UTR3	DNAJC11;THAP3
chr1	6634867	6634867	C	T	UTR3	DNAJC11;THAP3
chr1	6634920	6634920	G	A	UTR3	DNAJC11;THAP3
chr1	6635063	6635063	C	T	UTR3	DNAJC11;THAP3
chr1	6635184	6635184	A	G	UTR3	DNAJC11;THAP3
chr1	6644327	6644327	T	C	intronic	DNAJC11
chr1	6644328	6644328	T	C	intronic	DNAJC11
chr1	6644329	6644329	T	C	intronic	DNAJC11
chr1	6644575	6644575	A	G	exonic	DNAJC11
chr1	6645814	6645814	G	C	exonic	DNAJC11
chr1	6646876	6646876	G	A	intronic	DNAJC11
chr1	6647039	6647039	T	C	intronic	DNAJC11
chr1	6647246	6647246	T	C	intronic	DNAJC11
chr1	6647358	6647358	T	C	intronic	DNAJC11
chr1	6648293	6648293	T	C	intronic	DNAJC11
chr1	6648294	6648294	T	C	intronic	DNAJC11
chr1	6648620	6648620	T	C	intronic	DNAJC11
chr1	6648621	6648621	T	C	intronic	DNAJC11
chr1	6648665	6648665	T	C	intronic	DNAJC11
chr1	6648698	6648698	C	T	intronic	DNAJC11
chr1	6648715	6648715	T	C	intronic	DNAJC11
chr1	6649035	6649035	T	C	intronic	DNAJC11
chr1	6649068	6649068	T	C	intronic	DNAJC11
chr1	6649109	6649109	T	C	intronic	DNAJC11
chr1	6649308	6649308	T	C	intronic	DNAJC11
chr1	6649428	6649428	T	C	intronic	DNAJC11
chr1	6649783	6649783	T	C	intronic	DNAJC11
chr1	6649851	6649851	G	A	intronic	DNAJC11
chr1	6650152	6650152	T	C	intronic	DNAJC11
chr1	6650216	6650216	T	C	intronic	DNAJC11
chr1	6650318	6650318	T	C	intronic	DNAJC11
chr1	6650322	6650322	T	C	intronic	DNAJC11
chr1	6650450	6650450	T	C	intronic	DNAJC11
chr1	6650514	6650514	T	C	intronic	DNAJC11
chr1	6650525	6650525	T	C	intronic	DNAJC11
chr1	6651881	6651881	C	T	intronic	DNAJC11
chr1	6653054	6653054	C	T	intronic	DNAJC11
chr1	6653222	6653222	A	G	intronic	DNAJC11
chr1	6655025	6655025	T	C	intronic	DNAJC11
chr1	6655841	6655841	T	C	intronic	DNAJC11
chr1	6656023	6656023	A	C	intronic	DNAJC11
chr1	6660351	6660351	T	C	intronic	DNAJC11
chr1	6660352	6660352	T	C	intronic	DNAJC11
chr1	6660353	6660353	T	C	intronic	DNAJC11
chr1	6660358	6660358	T	C	intronic	DNAJC11
chr1	6661526	6661528	TCT	-	intronic	DNAJC11
chr1	6663022	6663022	T	C	intronic	DNAJC11
chr1	6663058	6663058	G	T	intronic	DNAJC11
chr1	6664045	6664045	T	C	intronic	DNAJC11
chr1	6664189	6664189	G	A	intronic	DNAJC11
chr1	6820201	6820201	C	T	exonic	CAMTA1
chr1	6849914	6849914	A	G	intronic	CAMTA1
chr1	6849915	6849915	A	G	intronic	CAMTA1
chr1	6871956	6871956	G	C	UTR3	CAMTA1
chr1	6872839	6872839	C	T	intronic	CAMTA1
chr1	6874400	6874400	A	G	intronic	CAMTA1
chr1	6876141	6876141	G	T	intronic	CAMTA1
chr1	6876212	6876212	G	A	intronic	CAMTA1
chr1	6881704	6881704	A	G	intronic	CAMTA1
chr1	6881751	6881751	A	G	intronic	CAMTA1
chr1	6881816	6881816	A	G	intronic	CAMTA1
chr1	6881817	6881817	A	G	intronic	CAMTA1
chr1	6881820	6881820	A	G	intronic	CAMTA1
chr1	6881966	6881966	-	A	intronic	CAMTA1
chr1	6884060	6884060	G	C	intronic	CAMTA1
chr1	6888144	6888144	T	C	UTR3	CAMTA1
chr1	6897944	6897944	A	-	intronic	CAMTA1
chr1	7480639	7480639	C	G	intronic	CAMTA1
chr1	7480802	7480802	C	G	intronic	CAMTA1
chr1	7481231	7481231	T	C	intronic	CAMTA1
chr1	7481285	7481285	C	T	intronic	CAMTA1
chr1	7482861	7482861	G	A	intronic	CAMTA1
chr1	7484788	7484788	-	AGA	intronic	CAMTA1
chr1	7486140	7486140	T	A	intronic	CAMTA1
chr1	7487027	7487027	-	A	intronic	CAMTA1
chr1	7488530	7488530	A	G	intronic	CAMTA1
chr1	7488556	7488556	A	G	intronic	CAMTA1
chr1	7489160	7489160	A	G	intronic	CAMTA1
chr1	7490066	7490066	T	C	intronic	CAMTA1
chr1	7490285	7490285	G	A	intronic	CAMTA1
[truncated: 324,886+ more rows]
